# Supplementary material for: Cross-cultural adaptation of a Spanish version of a previously validated HPV survey that evaluates dental students’ knowledge, perception and clinical practices in Latin America
Source: BMC Oral Health. 2022 Mar 14;22:72. doi: 10.1186/s12903-022-02108-2 (PMC8922929; doi:10.1186/s12903-022-02108-2)
Supplement: Supplementary file 2 — Additional file 2: Subscales analyzed for reliability. [file 12903_2022_2108_MOESM2_ESM.xlsx]

## Sheet: PowerCalc CA0=0.0
Table 2. Summary of reliability and correlation coefficients of subscales
Subscales	Cronbach alpha	Items	n (Sample Size from Bonett formula, Power of .90)	n (Sample Size from Bonett formula, Power of .80)
1. HPV knowledge	0.827562	22	17.1949	13.3341
2. HPV-OPC knowledge	0.745271	13	17.7129	13.7205
3. HPV vaccine knowledge	0.853098	25	17.1086	13.2697
4. Barriers	0.925455	24	17.1349	13.2893
5. Clinical Procedures	0.864933	5	20.1303	15.5237
6. Scope of practice	0.925664	4	21.339	16.4253
7. Curriculum Evaluation	0.224241	6	19.4051	14.9827
			Range 18 to 22	Range 14 to 17
		The null hypothesis is H0: CA0 = CA1	"all of the scale items are entirely independent from one another (i.e., are not correlated or share no covariance)"
		Ha: CA0 ≠ CA1 (this option yields a two-tailed test)
		Will test with power of .90 and power of .80
α=	0.05
β=	0.1, 0.2	(Power=1-β)	Power of 0.90 and 0.80
k=	22	Number of items, e.g. item #1 has 22 items
CA0=	0	Cronbach’s alpha in null hypothesis
CA1=	0.7	Cronbach’s alpha in alternative hypothesis
δ=	3.333	=(1-CA0)/(1-CA1)
n=		=[(((2*C3)/(C3-1))*(Z0.025 + Z0.1)2)/(ln(3.333)2)]+2
						Table 2. Summary of reliability and correlation coefficients of subscales
									Cronbach	95% CI
						Subscales2	Items	N2	alpha1	Lower Bound	Upper Bound
						1. HPV knowledge	22	97	0.827562	0.773755	0.873578
						2. HPV-OPC knowledge	13	106	0.745271	0.667738	0.811271
						3. HPV vaccine knowledge	25	88	0.853098	0.804967	0.894023
						4. Barriers	24	100	0.925455	0.902637	0.945043
						5. Clinical Procedures	5	76	0.864933	0.810169	0.907598
						6. Scope of practice	4	108	0.925664	0.899806	0.946179
						7. Curriculum Evaluation	6	61	0.224241	-0.12169	0.490889

## Sheet: CIs
Table 2. Summary of reliability and correlation coefficients of subscales
				95% CI				95% CI
Subscales	Items	N	Cronbach alpha (Dichotomized)	Lower Bound	Upper Bound	N	Cronbach alpha	Lower Bound	Upper Bound
1. HPV knowledge	22	97	0.655034	0.547392	0.747091	97	0.827562	0.773755	0.873578			All questions have same answer option schema: True, False, Don't Know
2. HPV-OPC knowledge	13					106	0.745271				Some question here as to how variables were collapsed
3. HPV vaccine knowledge	25	88	0.774254	0.700291	0.837144	88	0.853098	0.804967	0.894023
4. Barriers	24					100	0.925455	0.902637	0.945043
5. Clinical Procedures	11										There are only 5 subscale items for clinical procedures? 6 are listed in the appendix 1, but one of the items was duplicated. 11 are listed in Table 2, likely need to recalculate Cronbach's alphas
5. Clinical Procedures	5					76	0.864933	0.810169	0.907598
6. Scope of practice	11										There are only 4 subscale items for scope of practice? 4 are listed in appendix 1. 11 are listed in Table 2.
6. Scope of practice	4					108	0.925664	0.899806	0.946179
7. Curriculum Evaluation	12
Raw CA reported
CA Dichotomized using correct vs incorrect schema; CA not dichotomized used the same coding as presented and collected (as numeric codes) in the questionnairre.
											CIs calculated in Rstudio:
											library(cocron)
											cronbach.alpha.CI(alpha, n, items, conf.level = 0.95)
											Uses formula from: Feldt, L. S., Woodruff, D. J., & Salih, F. A. (1987). Statistical inference for coefficient alpha. Applied Psychological Measurement, 11, 93-103.
											Cronbach Coefficient Alpha calculated in SAS (raw reported, measure of item correlation and consistency of the questionnaire):
											Uses formula from Cronbach (1951): Cronbach, L. J. (1951). Coefficient alpha and the internal structure of the tests. Psychometrika, 16, 297-334
											It appears from Pappas code that the items were dichotomized into correct and incorrect (HPV knowledge, 22 items;

## Sheet: Table 2
Table 2. Summary of reliability and correlation coefficients of subscales
			Cronbach	95% CI
Subscales2	Items	N2	alpha1	Lower Bound	Upper Bound
1. HPV knowledge	22	97	0.827562	0.773755	0.873578
2. HPV-OPC knowledge	13	106	0.745271	0.667738	0.811271
3. HPV vaccine knowledge	25	88	0.853098	0.804967	0.894023
4. Barriers	24	100	0.925455	0.902637	0.945043
5. Clinical Procedures	5	76	0.864933	0.810169	0.907598
6. Scope of practice	4	108	0.925664	0.899806	0.946179
7. Curriculum Evaluation	6	61	0.224241	-0.12169	0.490889
1Raw Cronba reported
2The same coding was utilized for calculation as presented and collected (as numeric codes) in the questionnairre. The differences number of respondents (N) utilized for alpha calculations due to missingness of responses in subscale items, such that Cronbach's alpha calculated across respondents with complete data for the subscale items under review.

## Sheet: Appendix 2
	Appendix 2. Subscale items analyzed for reliability
	1. HPV knowledge
Q#	Item (Spanish)	Item (English)	Item-to-Total Scale Correlation	Cronbach Alpha if item deleted
2	Hay muchos tipos de Virus de Papiloma Humano (VPH)	There are many types of Human Papillomavirus (HPV)	0.347003	0.822392
3	VPH es una infección bacteriana	HPV is a bacterial infection	0.362931	0.821788
4	Una persona puede estar infectado con VPH sin saberlo	A person can have HPV without knowing it	0.280872	0.825044
5	Generalmente, casi todas las infecciones de VPH se resuelven espontáneamente después de dos años	Generally, most HPV infections resolve spontaneously within 2 years	0.36895	0.821692
6	El VPH puede ser transmitido por contacto sexual	HPV can be transmitted via sexual contact	0.330412	0.823133
7	Una persona sin verrugas genitales puede transmitir el VPH	A person can transmit HPV even if a genital wart is not present	0.548869	0.813004
8	VPH puede causar cáncer orofaríngeo	HPV can cause oropharyngeal cancer	0.44974	0.817591
9	VPH puede causar herpes	HPV can cause herpes	0.465489	0.816772
10	VPH puede causar VIH/SIDA	HPV can cause HIV/AIDS	0.519266	0.813979
11	VPH puede causar verrugas genitales	HPV can cause genital warts	0.544192	0.813569
12	VPH puede causar cáncer de cérvix	Some types of HPV cause cervical cancer	0.52797	0.813519
13	La tasa de VPH es más alta en mujeres de 30 años	The rate of HPV is highest among women in their 30s	0.22604	0.82754
14	La displasia relacionada con VPH es mas común en personas fumadoras	HPV related dysplasia occurs more commonly in smokers	0.251627	0.826915
15	VPH puede causar resultados anormales del examen Papanicolaou	HPV can cause an abnormal Pap smear test/Pap test in women	0.195777	0.830307
16	Las verrugas genitales son causadas por el mismo tipo de VPH que causa cáncer de orofaríngeo	Genital warts are caused by the same HPV type(s) that cause oropharyngeal cancer	0.468131	0.816923
17	Las verrugas genitales son causadas por el mismo tipo de VPH que causa cáncer de cérvix	Genital warts are caused by the same HPV type(s) that cause cervical cancer	0.455547	0.81751
18	Casi todos los canceres cervicales son causados por el VPH	Almost all cervical cancers are caused by HPV	0.459829	0.81715
19	Usar condón disminuye la posibilidad de contraer y de transmitir el VPH	Using a condom will decrease the chance of transmitting/acquiring HPV	0.328162	0.823654
20	Inclusive después de ser vacunado contra el VPH el uso de condón puede proveer protección de otras enfermedades sexualmente transmisibles y/o infecciones de VPH	Even after HPV vaccination, condoms continue to provide protection against future sexually transmitted infections (STIs) and/or HPV infections	0.235086	0.826219
21	Los antibióticos puedes curar el VPH	Antibiotics can cure HPV	0.430653	0.818567
22	El cáncer orofaríngeo como resultado del consumo de tabaco (cigarrillos) es una causa de muerte más común que el cáncer orofaríngeo causado por el VPH	Oropharyngeal cancer caused by smoking is more deadly than oropharyngeal cancer caused by HPV	0.340863	0.823138
23	Las etapas tempranas de cáncer orofaríngeo asociado con VPH son a menudo asintomáticas	Early stages of HPV oropharyngeal cancer are often asymptomatic	0.309006	0.824726
	2. HPV-OPC knowledge
	Item (Spanish)	Item (English)	Item-to-Total Scale Correlation	Cronbach Alpha if item deleted
49	En un consultorio odontológico, ¿qué tan seguido debe un paciente recibir un examen oral y de cabeza y cuello para evaluar lesiones que pueden ser cancerosas?	In the dental office, how often should a patient receive an oral, head, and neck cancer examination?	0.355803	0.730954
50	¿En qué grupo de edades se debe realizar examinación oral y de cabeza y cuello para evaluar lesiones que pueden ser cancerosas?	Which age group(s) should an oral, head, and neck cancer examination be performed on?	-0.451625	0.75114
51	¿Qué grupo étnico/racial tiene la tasa más alta de cáncer orofaríngeo?	Which ethnic/racial background has the highest rate of oropharyngeal cancer?	0.404975	0.725195
52	¿En cuál grupo de edades se tiene la tasa más alta de cáncer orofaríngeo?	Which age group has the highest rate of oropharyngeal cancer?	0.573054	0.7006
53	¿Cuál sexo/genero tiene la tasa más alta de cáncer orofaríngeo?	Which sex/gender has the highest rate of oropharyngeal cancer?	0.355972	0.733523		Noted from 1 student: Not clear that participant should select one anwer only and several participants answered more than one option
52	¿Cuál grupo de edades se tiene la tasa más alta infección con VPH?	Which age group has the highest rate of HPV infections?	0.436011	0.721607
55	¿Qué porcentaje de cáncer orofaríngeo es atribuido al VPH?	What percentage of oropharyngeal cancer is attributed to HPV?	0.44689	0.720298
56	Durante los últimos 10 años, ¿cuál de todas las áreas de la cavidad oral mencionadas abajo ha presentado la mayor tasa de cáncer orofaríngeo asociado al VPH?	Over the last ten years, which of the following oral locations had the most increase in rate for HPV related oropharyngeal cancer?	0.366593	0.731121
57	Durante los últimos 10 años, ¿cuál grupo de edad ha mostrado el mayor incremento de tasa de cáncer orofaríngeo?	Over the last ten years, which age group has shown the most increase in rate for HPV related oropharyngeal cancer?	0.603198	0.696304
58	¿Cuál de estos profesionales son fuentes de conocimiento clínico confiable sobre cáncer orofaríngeo asociado al VPH?	Which of the following professionals are the most reliable clinical sources of HPV and oropharyngeal cancer information?	0.08722	0.749923		Noted from 1 student: Not clear that participant should select one anwer only and several participants answered more than one option
59	Discutir la asociación entre cáncer orofaríngeo y el VPH es parte del rol del odontólogo	Discussing the link between HPV and oropharyngeal cancer falls within the scope and role of a dental professional.	0.270249	0.739385
60	Recomendar a un paciente la vacuna del VPH es parte del rol profesional del odontólogo	Recommending HPV vaccination falls within the scope and role of a dental professional.	0.325692	0.735727
61	La administración de la vacuna del VPH en el consultorio odontológico es parte del rol profesional del odontólogo	Administering the HPV vaccines inside the dental office falls within the scope and role of a dental professional.	0.315205	0.735142
	3. HPV vaccine knowledge
	Item (Spanish)	Item (English)	Item-to-Total Scale Correlation	Cronbach Alpha if item deleted
24	¿Sabías algo sobre el VPH antes de responder este cuestionario?	Were you aware of the HPV vaccines before taking this survey?	-0.123521	0.854619		Noted from 1 student: Not clear that participant should select one anwer only and several participants answered more than one option
25	Hay unas vacunas que proveen inmunidad en contra ciertos tipos de VPH	There are vaccines that provide immunity against certain types of HPV	0.409598	0.847671
26	La efectividad de la vacuna del VPH no disminuye con el tiempo	The effectiveness of the HPV vaccine does not decrease over time	0.558293	0.84206
27	Las vacunas del VPH protegen a las mujeres de contraer cáncer cervical asociado al VPH	HPV vaccines can protect women against HPV related cervical cancer	0.451313	0.846081
28	Las vacunas del VPH protegen a las mujeres y hombre de contraer cáncer orofaríngeo asociado al VPH	HPV vaccines can protect men and women against HPV related oropharyngeal cancer	0.467252	0.845564
29	Las vacunas del VPH protegen a las mujeres y hombre de contraer cáncer anal asociado al VPH	HPV vaccines can protect men and women against HPV related anal cancer	0.461396	0.845901
30	Las vacunas del VPH no protegen a un individuo de todos los tipos de VPH	HPV vaccines do not protect an individual from all types of HPV	0.420514	0.847222
31	Individuos vacunados en contra del VPH no tienen que preocuparse de tener sexo seguro	Individuals who receive the HPV vaccines do not have to be concerned with practicing safe sex (e.g. using condoms)	0.413066	0.847962
32	La vacunación en contra del VPH incrementa la posibilidad de que las personas incurran en actividades sexuales de riesgo	HPV vaccination increases the likelihood of people engaging in risky sexual behaviors (e.g. multiple partners, unprotected sex, etc.)	0.453904	0.84607
33	Generalmente, las vacunas del VPH son seguras	Generally, HPV vaccines are safe	0.462404	0.845909
34	En general, las vacunas del VPH no causan efectos secundarios serios	In general, HPV vaccines do not cause serious side effects	0.308902	0.851332
35	Las vacunas de VPH son muy costosas para personas sin seguro médico	HPV vaccines are expensive for uninsured individuals	0.38875	0.848305
36	Las vacunas de VPH son cubiertas por casi todos los seguros médicos	HPV vaccines are covered by most insurance providers	0.510198	0.843871
37	Las vacunas de VPH son administradas en una sola dosis	HPV vaccines are administered in one dose	0.384114	0.848502
38	Las vacunas de VPH pueden proteger a las mujeres y hombre de las verrugas genitales asociadas a VPH	HPV vaccines can protect men and women against HPV related genital warts	0.577025	0.841352
39	Personas con verrugas genitales no pueden ser vacunados con la vacuna del VPH	People who already had genital warts cannot get the HPV vaccines	0.266177	0.85244
40	La vacuna del VPH es efectiva solo en personas que no han tenido ningún tipo de contacto sexual	HPV vaccines are only effective for individuals who have never had sex	0.467225	0.845503
41	Estar en una relación monógama elimina el riesgo de infectarse con VPH	Being in a monogamous relationship eliminates your risk of HPV infection	0.209892	0.854302
42	Mujeres con resultados anormales de Papanicolaou no deben ser vacunas la vacuna del VPH	Women who have had an abnormal Pap smear/Pap test should not receive the HPV vaccines	0.370696	0.848868
43	El centro de control y prevención de enfermedades (CDC) recomienda la vacunación de VPH para mujeres y hombres	The Centers for Disease Control and Prevention (CDC) recommends that the HPV vaccines should be administered to both males and female	0.471862	0.845318
44	Discutir con sus pacientes sobre VPH le permite tener una conversación con sus pacientes sobre el comportamiento sexual de ellos	Discussing the HPV vaccines provide an opportunity to have a conversation with your patients about their sexual behaviors (e.g. sexual history, practicing safe sex, etc.)	0.404729	0.847754		Participants thought this might be a redundant question
45	Las vacunas de VPH son altamente efectivas para la prevención de precursores de cáncer cervical	HPV vaccines are highly effective at preventing cervical cancer precursors	0.435441	0.846673
46	¿Cuándo es recomendada idealmente la vacuna del VPH?	When is HPV vaccination ideally recommended?	0.381032	0.848705		Noted from 1 student: Not clear that participant should select one anwer only and several participants answered more than one option
47	¿Cuál es la edad optima para administrar la vacuna del VPH a las mujeres?	What is the optimal age for HPV vaccination in females?	0.344503	0.849627		One student noted that this may vary depending on country
48	¿Cuál es la edad optima para administrar la vacuna del VPH a los hombres?	What is the optimal age for HPV vaccination in males?	0.22531	0.854169
	4. Barriers
	Item (Spanish)	Item (English)	Item-to-Total Scale Correlation	Cronbach Alpha if item deleted
	Basado en su experiencia como profesional de la salud oral, ¿qué tan difícil o fácil es discutir los siguientes temas con sus pacientes?	Based on your experience, how difficult or easy is it to discuss the following topics with your patients?	--	--
80	Abuso (ejemplo: violencia domestica, abuso a menores, abuso adulto mayor)	Abuse (e.g., domestic violence, child abuse, elder abuse)	0.580937	0.922474
81	Desordenes alimenticios	Eating disorders	0.57734	0.922545
72	Historia de enfermedades sexualmente transmisibles (ETS)	Sexually transmitted infection (STI or STD) history	0.595318	0.922202		Noted from 1 students Not clear that participant should select one anwer only and several participants answered more than one option
71	Comportamientos sexuales (ejemplo: sexo oral, sexo anal)	Sexual behaviors (e.g. oral sex, anal sex)	0.572749	0.922766
84	Consumo y dependencia de sustancias psicoactivas (tabaco, alcohol, drogas)	Substance use disorders (e.g. tobacco use, alcohol use, illicit drugs)	0.59185	0.922229		Noted from 1 student: Not clear that participant should select one anwer only and several participants answered more than one option
85	Historial de vacunas	Vaccination history	0.581947	0.922372
89	El paciente es del sexo opuesto	The patient is of the opposite sex	0.54199	0.92306
90	No hay suficiente tiempo para discutir el tema durante la cita	There is not enough time to discuss this during appointments	0.637439	0.922083
91	No me siento cómodo(a) con el tema	I do not feel comfortable with the topic	0.645035	0.922216
92	Miembros adicionales del equipo odontológico deberían estar en el consultorio	Additional dental team members would also have to be in the room	0.570305	0.92246
93	Problemas de confidencialidad	Confidentiality issues	0.587965	0.922391
94	El paciente era un menor de edad	The patient was a minor	0.609625	0.92212
95	Hay mucha diferencia de edad (mayor/menor) entre el paciente y yo	There was a large age difference (older/younger) between the patient and me	0.600017	0.922348
96	No creo que sea mi papel como profesional de la salud oral discutir la historia sexual de los pacientes	I do not believe it is my role as an oral health professional to discuss a patient’s sexual history	0.634417	0.921547
97	El diseño físico de mi consultorio no proporciona suficiente privacidad	The physical layout of my office does not afford enough privacy (e.g., other patients’ presence in a larger exam area, no doors on the exam room, etc.)	0.60498	0.921985
120	No tengo suficiente información acerca de las vacunas contra el VPH	I do not have enough information about the HPV vaccine	0.596032	0.921884
99	Estoy preocupado por la seguridad de las vacunas contra el VPH	I am concerned with the safety of the HPV vaccines	0.548846	0.922703
100	Razones de responsabilidad legal	Liability reasons	0.512249	0.923425
101	No creo que sea mi papel como profesional de la salud oral recomendar vacunas contra el VPH a mis pacientes	I do not believe it is my role as an oral health professional to recommend the HPV vaccines to my patients	0.638124	0.921403
102	No hay políticas establecidas ni guías profesionales pertinentes en la recomendación de la vacuna contra VPH	There are no established professional policies/guidelines pertaining to recommendation of the HPV vaccines	0.527738	0.923243
90	No hay suficiente tiempo para discutir el tema en las citas	There is not enough time to discuss this during appointments	0.624009	0.921411
104	No me siento cómodo hablando de la historia sexual con mis pacientes o de temas relacionados	I am not comfortable discussing sexual history/topics with patients	0.645008	0.921159
106	Las normas sociales y culturales juegan un papel en la discusión del VPH y de las vacunas contra el VPH en el consultorio odontológico	Social and cultural norms play a role in discussing HPV and the HPV vaccines in the dental office	0.416911	0.924724
107	La ideología religiosa del paciente juega un papel en la discusión del VPH y de las vacunas contra el VPH en el consultorio odontológico	A patient's religious ideology plays a role in discussing HPV and the HPV vaccines in the dental office	0.439277	0.924298
	5. Clinical Procedures
	Item (Spanish)	Item (English)	Item-to-Total Scale Correlation	Cronbach Alpha if item deleted
73	¿Cuál de las siguientes opciones describe mas apropiadamente su procedimiento normal para conversar con sus pacientes sobre el propósito y resultados de las evaluaciones de cáncer oral y de cabeza y cuello?	Which of the following describes your typical approach in communicating with patients about the purpose and the results of their oral, head, and neck cancer examination?	0.760168	0.817307
74	Si usted tuviera que discutir la relación entre VPH y el cáncer orofaríngeo con sus pacientes, ¿cuál de los siguientes puntos cree usted que facilitarían esta conversación?	If you were to discuss the relationship between HPV and oropharyngeal cancer with your patients, which of the following do you think would best facilitate this conversation?	0.132154	0.930875		Noted from 1 student: Not clear that participant should select one anwer only and several participants answered more than one option
75	¿Cuál frase describe mejor como usted se comunica con pacientes acerca de las vacunas contra el VPH?	Which statement best describes how you communicate with patients about the HPV vaccines?	0.882369	0.780644
76	¿Cuál frase describe mejor como usted comunica a sus pacientes la conexión de la salud oral y sistémica?	Which statement best describes how you communicate with patients about their oral/systemic health?	0.850913	0.790452
86	De los métodos listados a continuación, ¿cuál cree usted produciría la información más certera respecto a la historia sexual de los pacientes?	Which statement best describes how you communicate with patients about their sexual history?	0.794834	0.807832
	6. Scope of Practice
	Item (Spanish)	Item (English)	Item-to-Total Scale Correlation	Cronbach Alpha if item deleted
125	¿Usted estaría interesado en participar en un entrenamiento para administrar vacunas contra el VPH en su práctica odontológica?	How willing would you be to participate in a training to administer the HPV vaccines in your dental practice?	0.767179	0.930645
126	¿Usted estaría interesado en participar en un entrenamiento para administrar vacunas contra de la influenza/gripe en su práctica odontológica?	How willing would you be to participate in a training to administer the flu vaccines in your dental practice?	0.873568	0.891927
127	Si recibiera entrenamiento, ¿usted estaría interesado en administrar vacunas contra el VPH en su practica odontológica?	If trained, how willing would you be to administer the HPV vaccines in your dental office?	0.885327	0.883438
127	Si fuera adecuadamente entrenado, ¿qué tan dispuesto estaría de administrar la vacuna contra la gripe en su consultorio odontológico?	If properly trained, how willing would you be to administer the flu vaccine in your dental office?	0.81271	0.908309
	7. Curriculum evaluation
	Item (Spanish)	Item (English)	Item-to-Total Scale Correlation	Cronbach Alpha if item deleted
111	¿Qué tan buena ha sido su educación en odontología para hacer una evaluación de cáncer oral y de cabeza y cuello?	How well has your dental education prepared you to perform an oral, head, and neck cancer examination?	-0.330844	0.242549
112	¿Qué tanta confianza tiene en su habilidad para hacer una evaluación de cáncer oral y de cabeza y cuello?	How confident are you in your ability to perform an oral, head, and neck cancer examination?	-0.040767	0.234634
115	¿Con qué frecuencia se ha discutido durante su educación odontológica sobre el VPH y la relación entre el VPH y el cáncer orofaríngeo?	How frequently has HPV or HPV related oropharyngeal cancer been discussed during your dental education?	-0.108402	0.236081
117	¿Hasta que punto está de acuerdo con la siguiente declaración: “mi plan de estudios odontológicos debería haber tenido más énfasis sobre la asociación del VPH con el cáncer orofaríngeo?	What is your level of agreement with the following statement: "More emphasis should have been placed on HPV related oropharyngeal cancer education during my dental curriculum."	0.257823	0.021682
120	¿Cuál es el área mas común para realizar biopsia de diagnóstico del cáncer orofaríngeo asociado al VPH?	Where is the most common location for a HPV related oropharyngeal cancer biopsy?	0.154964	0.147796		Noted from 1 student: Not clear that participant should select one anwer only and several participants answered more than one option
121	Existen estándares o pruebas de rutina para el cáncer orofaríngeo específicamente	There are standards or routine screening tests for oropharyngeal cancer, specifically.	0.097983	0.194515

## Sheet: Q Numbers
Field Annotation
Consent Cover Letter
This is not a quiz verbiage
@NOW @HIDDEN
@TODAY @HIDDEN
1. Describe the difference between oral cancer and oropharyngeal cancer?	1	Describe the difference between oral cancer and oropharyngeal cancer?	1
To the best of your knowledge about Human Papillomavirus (HPV):	#VALUE!	the best of your knowledge about Human Papillomavirus (HPV):	#VALUE!
2. There are many types of Human Papillomavirus (HPV)	2	There are many types of Human Papillomavirus (HPV)	2
3. HPV is a bacterial infection	3	HPV is a bacterial infection	3
4. A person can have HPV without knowing it	4	A person can have HPV without knowing it	4
5. Generally, most HPV infections resolve spontaneously within 2 years	5	Generally, most HPV infections resolve spontaneously within 2 years	5
6. HPV can be transmitted via sexual contact	6	HPV can be transmitted via sexual contact	6
7. A person can transmit HPV even if a genital wart is not present	7	A person can transmit HPV even if a genital wart is not present	7
8. HPV can cause oropharyngeal cancer	8	HPV can cause oropharyngeal cancer	8
9. HPV can cause herpes	9	HPV can cause herpes	9
10. HPV can cause HIV/AIDS	10	HPV can cause HIV/AIDS	10
11. HPV can cause genital warts	11	HPV can cause genital warts	11
12. HPV can cause cervical cancer	12	HPV can cause cervical cancer	12
13. The rate of HPV is highest among women in their 30s	13	The rate of HPV is highest among women in their 30s	13
14. HPV related dysplasia occurs more commonly in smokers	14	HPV related dysplasia occurs more commonly in smokers	14
15. HPV can cause an abnormal Pap smear/Pap test in women	15	HPV can cause an abnormal Pap smear/Pap test in women	15
16. Genital warts are caused by the same HPV type(s) that cause oropharyngeal cancer	16	Genital warts are caused by the same HPV type(s) that cause oropharyngeal cancer	16
17. Genital warts are caused by the same HPV type(s) that cause cervical cancer	17	Genital warts are caused by the same HPV type(s) that cause cervical cancer	17
18. Almost all cervical cancers are caused by HPV	18	Almost all cervical cancers are caused by HPV	18
19. Using a condom will decrease the chance of transmitting/acquiring HPV	19	Using a condom will decrease the chance of transmitting/acquiring HPV	19
20. Even after HPV vaccination, condoms continue to provide protection against future Sexually Transmitted Infections (STIs) and/or HPV infections	20	Even after HPV vaccination, condoms continue to provide protection against future Sexually Transmitted Infections (STIs) and/or HPV infections	20
21. Antibiotics can cure HPV	21	Antibiotics can cure HPV	21
22. Oropharyngeal cancer caused by smoking is more deadly than oropharyngeal cancer caused by HPV	22	Oropharyngeal cancer caused by smoking is more deadly than oropharyngeal cancer caused by HPV	22
23. Early stages of HPV related oropharyngeal cancer are often asymptomatic	23	Early stages of HPV related oropharyngeal cancer are often asymptomatic	23
24. Were you aware of the HPV vaccines before taking this survey?	24	Were you aware of the HPV vaccines before taking this survey?	24
Based on your knowledge about the HPV vaccines:	#VALUE!	on your knowledge about the HPV vaccines:	#VALUE!
25. There are vaccines that provide immunity against certain types of HPV	25	There are vaccines that provide immunity against certain types of HPV	25
26. The effectiveness of the HPV vaccine does not decrease over time.	26	The effectiveness of the HPV vaccine does not decrease over time.	26
27. HPV vaccines can protect women against HPV related cervical cancer	27	HPV vaccines can protect women against HPV related cervical cancer	27
28. HPV vaccines can protect men and women against HPV related oropharyngeal cancer	28	HPV vaccines can protect men and women against HPV related oropharyngeal cancer	28
29. HPV vaccines can protect men and women against HPV related anal cancer	29	HPV vaccines can protect men and women against HPV related anal cancer	29
30. HPV vaccines do not protect an individual from all types of HPV	30	HPV vaccines do not protect an individual from all types of HPV	30
31. Individuals who receive the HPV vaccines do not have to be concerned with practicing safe sex (e.g. using condoms)	31	Individuals who receive the HPV vaccines do not have to be concerned with practicing safe sex (e.g. using condoms)	31
32. HPV vaccination increases the likelihood of people engaging in risky sexual behaviors (e.g. multiple partners, unprotected sex, etc.)	32	HPV vaccination increases the likelihood of people engaging in risky sexual behaviors (e.g. multiple partners, unprotected sex, etc.)	32
33. Generally, HPV vaccines are safe	33	Generally, HPV vaccines are safe	33
34. In general, HPV vaccines do not cause serious side effects	34	In general, HPV vaccines do not cause serious side effects	34
35. HPV vaccines are expensive for uninsured individuals	35	HPV vaccines are expensive for uninsured individuals	35
36. HPV vaccines are covered by most insurance providers	36	HPV vaccines are covered by most insurance providers	36
37. HPV vaccines are administered in one dose	37	HPV vaccines are administered in one dose	37
38. HPV vaccines can protect men and women against HPV related genital warts	38	HPV vaccines can protect men and women against HPV related genital warts	38
39. People who have already had genital warts cannot get the HPV vaccines	39	People who have already had genital warts cannot get the HPV vaccines	39
40. HPV vaccines are only effective for individuals who have never had sex	40	HPV vaccines are only effective for individuals who have never had sex	40
41. Being in a monogamous relationship eliminates your risk of HPV infection	41	Being in a monogamous relationship eliminates your risk of HPV infection	41
42. Women who have had an abnormal Pap smear/Pap test should not receive the HPV vaccines	42	Women who have had an abnormal Pap smear/Pap test should not receive the HPV vaccines	42
43. The Centers for Disease Control and Prevention (CDC) recommends that the HPV vaccines should be administered to both males and females	43	The Centers for Disease Control and Prevention (CDC) recommends that the HPV vaccines should be administered to both males and females	43
44. Discussing the HPV vaccines provide an opportunity to have a conversation with your patients about their sexual behaviors (e.g. sexual history, practicing safe sex, etc.)	44	Discussing the HPV vaccines provide an opportunity to have a conversation with your patients about their sexual behaviors (e.g. sexual history, practicing safe sex, etc.)	44
45. HPV vaccines are highly effective at preventing cervical cancer precursors	45	HPV vaccines are highly effective at preventing cervical cancer precursors	45
46. When is HPV vaccination ideally recommended?	46	When is HPV vaccination ideally recommended?	46
Other, please specify:	#VALUE!	please specify:	#VALUE!
47. What is the optimal age for HPV vaccination in females?	47	What is the optimal age for HPV vaccination in females?	47
Other, please specify:	#VALUE!	please specify:	#VALUE!
48. What is the optimal age for HPV vaccination in males?	48	What is the optimal age for HPV vaccination in males?	48
Other, please specify:	#VALUE!	please specify:	#VALUE!
49. In the dental office, how often should a patient receive an oral, head, and neck cancer examination?	49	In the dental office, how often should a patient receive an oral, head, and neck cancer examination?	49
50. Which age group(s) should an oral, head, and neck cancer examination be performed on?	50	Which age group(s) should an oral, head, and neck cancer examination be performed on?	50
51. Which ethnic/racial background has the highest rate of oropharyngeal cancer?	51	Which ethnic/racial background has the highest rate of oropharyngeal cancer?	51
52. Which age group has the highest rate of oropharyngeal cancer?	52	Which age group has the highest rate of oropharyngeal cancer?	52
53. Which sex/gender has the highest rate of oropharyngeal cancer?	53	Which sex/gender has the highest rate of oropharyngeal cancer?	53
54. Which age group has the highest rate of HPV infections?	54	Which age group has the highest rate of HPV infections?	54
55. What percentage of oropharyngeal cancer is attributed to HPV?	55	What percentage of oropharyngeal cancer is attributed to HPV?	55
56. Over the last ten years, which of the following oral locations had the most increase in rate for HPV related oropharyngeal cancer?	56	Over the last ten years, which of the following oral locations had the most increase in rate for HPV related oropharyngeal cancer?	56
57. Over the last ten years, which age group has shown the most increase in rate for HPV related oropharyngeal cancer?	57	Over the last ten years, which age group has shown the most increase in rate for HPV related oropharyngeal cancer?	57
58. Which of the following professionals are the most reliable clinical sources of HPV and oropharyngeal cancer information?	58	Which of the following professionals are the most reliable clinical sources of HPV and oropharyngeal cancer information?	58
Indicate your level of agreement with the following:	#VALUE!	your level of agreement with the following:	#VALUE!
59. Discussing the link between HPV and oropharyngeal cancer falls within the scope and role of a dental professional.	59	Discussing the link between HPV and oropharyngeal cancer falls within the scope and role of a dental professional.	59
60. Recommending HPV vaccination falls within the scope and role of a dental professional.	60	Recommending HPV vaccination falls within the scope and role of a dental professional.	60
61. Administering the HPV vaccines inside the dental office falls within the scope and role of a dental professional.	61	Administering the HPV vaccines inside the dental office falls within the scope and role of a dental professional.	61
62. Which professional(s) do you believe should be performing oral, head, and neck cancer examinations?	62	Which professional(s) do you believe should be performing oral, head, and neck cancer examinations?	62
63. When you begin practicing, do you plan on performing oral, head, and neck cancer examinations?	63	When you begin practicing, do you plan on performing oral, head, and neck cancer examinations?	63
64. Which of the following factors would decrease your likelihood in providing regular oral, head, and neck cancer examinations to each of your patients?	64	Which of the following factors would decrease your likelihood in providing regular oral, head, and neck cancer examinations to each of your patients?	64
65. Which of the following factors would increase your likelihood in providing regular oral, head, and neck cancer examinations to each of your patients?	65	Which of the following factors would increase your likelihood in providing regular oral, head, and neck cancer examinations to each of your patients?	65
66. Based on what you remember, which of the following items are included on the medical history forms at your dental school?	66	Based on what you remember, which of the following items are included on the medical history forms at your dental school?	66
67. HIV/AIDS infection status	67	HIV/AIDS infection status	67
68. HPV infection status	68	HPV infection status	68
69. Number of sexual partners (past or present sex partners)	69	Number of sexual partners (past or present sex partners)	69
70. Prior history of oral or oropharyngeal cancer	70	Prior history of oral or oropharyngeal cancer	70
71. Sexual behavior history (e.g. vaginal sex, anal sex, oral sex)	71	Sexual behavior history (e.g. vaginal sex, anal sex, oral sex)	71
72. Sexually transmitted infection (STI or STD) history	72	Sexually transmitted infection (STI or STD) history	72
73. Which of the following describes your typical approach in communicating with patients about the purpose and the results of their oral, head, and neck cancer examination?	73	Which of the following describes your typical approach in communicating with patients about the purpose and the results of their oral, head, and neck cancer examination?	73
Other, please specify:	#VALUE!	please specify:	#VALUE!
74. If you were to discuss the relationship between HPV and oropharyngeal cancer with your patients, which of the following do you think would best facilitate this conversation?	74	If you were to discuss the relationship between HPV and oropharyngeal cancer with your patients, which of the following do you think would best facilitate this conversation?	74
Other, please specify:	#VALUE!	please specify:	#VALUE!
75. Which statement best describes how you communicate with patients about the HPV vaccines?	75	Which statement best describes how you communicate with patients about the HPV vaccines?	75
Other, please specify:	#VALUE!	please specify:	#VALUE!
76. Which statement best describes how you communicate with patients about their oral/systemic health?	76	Which statement best describes how you communicate with patients about their oral/systemic health?	76
Other, please specify:	#VALUE!	please specify:	#VALUE!
77. Oral and oropharyngeal cancer	77	Oral and oropharyngeal cancer	77
78. Oral/systemic health	78	Oral/systemic health	78
79. Sexual behaviors (past/present)/sexual disease history	79	Sexual behaviors (past/present)/sexual disease history	79
Other, please specify who else should discuss oral and oropharyngeal cancer:	#VALUE!	please specify who else should discuss oral and oropharyngeal cancer:	#VALUE!
Other, please specify who else should discuss oral/systemic health:	#VALUE!	please specify who else should discuss oral/systemic health:	#VALUE!
Other, please specify who else should discuss sexual behaviors (past/present)/sexual disease history:	#VALUE!	please specify who else should discuss sexual behaviors (past/present)/sexual disease history:	#VALUE!
80. Abuse (e.g., domestic violence, child abuse, elder abuse)	80	Abuse (e.g., domestic violence, child abuse, elder abuse)	80
81. Eating disorders	81	Eating disorders	81
82. Sexually transmitted infection (STI or STD) history	82	Sexually transmitted infection (STI or STD) history	82
83. Sexual behaviors (e.g., oral sex, anal sex)	83	Sexual behaviors (e.g., oral sex, anal sex)	83
84. Substance use disorders (e.g., tobacco use, alcohol use, illicit drugs)	84	Substance use disorders (e.g., tobacco use, alcohol use, illicit drugs)	84
85. Vaccination history	85	Vaccination history	85
86. Which statement best describes how you communicate with patients about their sexual history?	86	Which statement best describes how you communicate with patients about their sexual history?	86
Other, please specify:	#VALUE!	please specify:	#VALUE!
87. Of the following methods listed, which do you think would yield the most accurate information regarding a patient's sexual history?	87	Of the following methods listed, which do you think would yield the most accurate information regarding a patient's sexual history?	87
Other, please specify:	#VALUE!	please specify:	#VALUE!
88. How would you want your doctor or dentist to ask you about HPV or your sexual history?	88	How would you want your doctor or dentist to ask you about HPV or your sexual history?	88
89. The patient is of the opposite sex	89	The patient is of the opposite sex	89
90. There is not enough time to discuss this during appointments	90	There is not enough time to discuss this during appointments	90
91. I do not feel comfortable with the topic	91	I do not feel comfortable with the topic	91
92. Additional dental team members would also have to be in the room	92	Additional dental team members would also have to be in the room	92
93. Confidentiality issues	93	Confidentiality issues	93
94. The patient was a minor	94	The patient was a minor	94
95. There was a large age difference (older/younger) between the patient and me	95	There was a large age difference (older/younger) between the patient and me	95
96. I do not believe it is my role as an oral health professional to discuss a patient's sexual history	96	I do not believe it is my role as an oral health professional to discuss a patient's sexual history	96
97. The physical layout of my office does not afford enough privacy (e.g., other patients' presence in a larger exam area, no doors on the exam room, etc.)	97	The physical layout of my office does not afford enough privacy (e.g., other patients' presence in a larger exam area, no doors on the exam room, etc.)	97
98. I do not have enough information about the HPV vaccines	98	I do not have enough information about the HPV vaccines	98
99. I am concerned with the safety of the HPV vaccines	99	I am concerned with the safety of the HPV vaccines	99
100. Liability reasons	100	Liability reasons	100
101. I do not believe it is my role as an oral health professional to recommend the HPV vaccines to my patients	101	I do not believe it is my role as an oral health professional to recommend the HPV vaccines to my patients	101
102. There are no established professional policies/guidelines pertaining to recommendation of the HPV vaccines	102	There are no established professional policies/guidelines pertaining to recommendation of the HPV vaccines	102
103. There is not enough time to discuss this during appointments	103	There is not enough time to discuss this during appointments	103
104. I am not comfortable discussing sexual history/topics with patients	104	I am not comfortable discussing sexual history/topics with patients	104
106. Social and cultural norms play a role in discussing HPV and the HPV vaccines in the dental office	106	Social and cultural norms play a role in discussing HPV and the HPV vaccines in the dental office	106
107. A patient's religious ideology plays a role in discussing HPV and the HPV vaccines in the dental office	107	A patient's religious ideology plays a role in discussing HPV and the HPV vaccines in the dental office	107
108. Please list any other reasons why you would not discuss HPV or recommend the HPV vaccines to your patients:	108	Please list any other reasons why you would not discuss HPV or recommend the HPV vaccines to your patients:	108
109. Which structure(s) do you visually examine during an oral, head, and neck cancer examination?	109	Which structure(s) do you visually examine during an oral, head, and neck cancer examination?	109
110. Which structure(s) do you palpate during an oral, head, and neck cancer examination?	110	Which structure(s) do you palpate during an oral, head, and neck cancer examination?	110
111. How well has your dental education prepared you to perform an oral, head, and neck cancer examination?	111	How well has your dental education prepared you to perform an oral, head, and neck cancer examination?	111
112. How confident are you in your ability to perform an oral, head, and neck cancer examination?	112	How confident are you in your ability to perform an oral, head, and neck cancer examination?	112
113. Is there anything specific that your dental education could have included to help prepare you to perform oral, head, and neck cancer examinations?	113	Is there anything specific that your dental education could have included to help prepare you to perform oral, head, and neck cancer examinations?	113
114. What resources do you access for information on oropharyngeal cancer?	114	What resources do you access for information on oropharyngeal cancer?	114
Other, please specify:	#VALUE!	please specify:	#VALUE!
115. How frequently has HPV or HPV related oropharyngeal cancer been discussed during your dental education?	115	How frequently has HPV or HPV related oropharyngeal cancer been discussed during your dental education?	115
116. Which of the following methodologies were used for HPV education by your dental institution?	116	Which of the following methodologies were used for HPV education by your dental institution?	116
Other, please specify:	#VALUE!	please specify:	#VALUE!
117. What is your level of agreement with the following statement: "More emphasis should have been placed on HPV related oropharyngeal cancer education during my dental curriculum."	117	What is your level of agreement with the following statement: "More emphasis should have been placed on HPV related oropharyngeal cancer education during my dental curriculum."	117
118. Is there anything specific that your dental curriculum could have included to improve your education on HPV related oropharyngeal cancer?	118	Is there anything specific that your dental curriculum could have included to improve your education on HPV related oropharyngeal cancer?	118
119. What are the probable risk factors for HPV oropharyngeal cancer?	119	What are the probable risk factors for HPV oropharyngeal cancer?	119
120. Where is the most common location for a HPV related oropharyngeal cancer biopsy?	120	Where is the most common location for a HPV related oropharyngeal cancer biopsy?	120
121. There are standards or routine screening tests for oropharyngeal cancer, specifically.	121	There are standards or routine screening tests for oropharyngeal cancer, specifically.	121
122. During your formal dental education training, where did you learn about the link between HPV and oropharyngeal cancer?	122	During your formal dental education training, where did you learn about the link between HPV and oropharyngeal cancer?	122
Other, please specify:	#VALUE!	please specify:	#VALUE!
123. From which of the following sources have you received information about the HPV vaccines?	123	From which of the following sources have you received information about the HPV vaccines?	123
Other, please specify:	#VALUE!	please specify:	#VALUE!
124. Which methodologies would you find most helpful to learn more about HPV and oropharyngeal cancer?	124	Which methodologies would you find most helpful to learn more about HPV and oropharyngeal cancer?	124
Other, please specify:	#VALUE!	please specify:	#VALUE!
125. How willing would you be to participate in a training to administer the HPV vaccines in your dental practice?	125	How willing would you be to participate in a training to administer the HPV vaccines in your dental practice?	125
126. How willing would you be to participate in a training to administer the flu vaccines in your dental practice?	126	How willing would you be to participate in a training to administer the flu vaccines in your dental practice?	126
127. If trained, how willing would you be to administer the HPV vaccines in your dental office?	127	If trained, how willing would you be to administer the HPV vaccines in your dental office?	127
128. If properly trained, how willing would you be to administer the flu vaccine in your dental office?	128	If properly trained, how willing would you be to administer the flu vaccine in your dental office?	128
129. What would increase your comfort level to administer the HPV vaccines?	129	What would increase your comfort level to administer the HPV vaccines?	129
130. What would increase your comfort level to administer the flu vaccine?	130	What would increase your comfort level to administer the flu vaccine?	130
131. What questions do you have regarding HPV or HPV related oropharyngeal cancer?	131	What questions do you have regarding HPV or HPV related oropharyngeal cancer?	131
132. Do you have any additional comments?	132	Do you have any additional comments?	132
133. What is your gender?	133	What is your gender?	133
134. How old are you?	134	How old are you?	134
135. What is your residential zip code?	135	What is your residential zip code?	135
136. Are you Hispanic, Latino/a, or Spanish in origin?	136	Are you Hispanic, Latino/a, or Spanish in origin?	136
137. Which racial background(s) best describes you?	137	Which racial background(s) best describes you?	137
Other, please specify:	#VALUE!	please specify:	#VALUE!
138. Which religious ideology do you identify with?	138	Which religious ideology do you identify with?	138
Other, please specify:	#VALUE!	please specify:	#VALUE!
139. What is your current educational status?	139	What is your current educational status?	139
140. What dental school are you currently attending?	140	What dental school are you currently attending?	140
Other, please specify:	#VALUE!	please specify:	#VALUE!
141a. After dental school, what do you plan to do next?	141a	After dental school, what do you plan to do next?	141a
Other, please specify:	#VALUE!	please specify:	#VALUE!
142. Prior to enrolling in your dental/dental hygiene program, which degree(s) did you obtain, if any?	142	Prior to enrolling in your dental/dental hygiene program, which degree(s) did you obtain, if any?	142
143a. What type of bachelor's degree(s) did you obtain?	143a	What type of bachelor's degree(s) did you obtain?	143a
Other, please specify:	#VALUE!	please specify:	#VALUE!
143b. What type of master's degree(s) did you obtain?	143b	What type of master's degree(s) did you obtain?	143b
Other, please specify:	#VALUE!	please specify:	#VALUE!
143c. What field was your doctorate degree(s) in?	143c	What field was your doctorate degree(s) in?	143c
144. When you begin practicing, do you plan on delegating the oral, head, and neck cancer examinations to your dental hygienist(s)?	144	When you begin practicing, do you plan on delegating the oral, head, and neck cancer examinations to your dental hygienist(s)?	144
145. When you begin practicing, do you plan on delegating the oral, head, and neck cancer examinations to your dental assistant(s)?	145	When you begin practicing, do you plan on delegating the oral, head, and neck cancer examinations to your dental assistant(s)?	145
146. Approximately how many patient visits do you have in a typical week?	146	Approximately how many patient visits do you have in a typical week?	146
147. On average, how many minutes do you spend per patient on oral health education?	147	On average, how many minutes do you spend per patient on oral health education?	147
148. On average, how many minutes per patient do you spend on oral hygiene instruction?	148	On average, how many minutes per patient do you spend on oral hygiene instruction?	148
149. Approximately what percentage (%) of your patients are between the ages of 11-26 years?	149	Approximately what percentage (%) of your patients are between the ages of 11-26 years?	149

## Sheet: Sheet4
Table 2. Summary of reliability and correlation coefficients of subscales
				CI
Subscales	Cronbach alpha	Items	N	Lower Bound	Upper Bound
1. HPV knowledge	0.83	22	97	0.781609	0.871923
2. HPV-OPC knowledge	0.77	13	112	0.702053	0.828097
3. HPV vaccine knowledge	0.85	25	105	0.805333	0.888511
4. Barriers	0.92	24	114	0.897182	0.939781
5. Clinical Procedures	0.8	11	89	0.732311	0.856442	There are only 5 subscale items for clinical procedures; 6 are listed in the appendix 1, but one of the items was duplicated. 11 are listed in Table 2, likely need to recalculate Cronbach's alphas
6. Scope of practice	0.73	11	109	0.648201	0.799428	There are only 4 subscale items for scope of practice? 4 are listed in appendix 1. 11 are listed in Table 2.
7. Curriculum Evaluation	0.23	12	84	-0.0374273	0.452502

## Sheet: RawData CronbachAlpha
HPV Knowledge Subscale (Dichotomized) - Cronbach's Alpha									HPV Knowledge Subscale - Cronbach's Alpha									HPV Vaccine Knowledge Subscale Items (Per Appendix 1, Dichotomized to correct/incorrect)									HPV Vaccine Knowledge Subscale Items (Per Appendix 1)									Clinical Procedures Subscale Items (per Appendix 1) - Cronbach's Alphas									Scope of Practice Subscale Items (per Appendix 1) - Cronbach's Alphas
The CORR Procedure									The CORR Procedure									The CORR Procedure									The CORR Procedure									The CORR Procedure									The CORR Procedure
22 Variables:	n_q2 n_q3 n_q4 n_q5 n_q6 n_q7 n_q8 n_q9 n_q10 n_q11 n_q12 n_q13 n_q14 n_q15 n_q16 n_q17 n_q18 n_q19 n_q20 n_q21 n_q22 n_q23								22 Variables:	aim1_hpv_types aim1_bacteria aim1_unknowing aim1_clear_infection aim1_std aim1_wart_transmit aim1_opc aim1_herpes aim1_hiv aim1_gwarts aim1_cervical_cancer aim1_hpv_inc_fem aim1_dysplasia_smoke aim1_abnorm_pap aim1_same_type_gwoc aim1_same_type_gwcc aim1_hpv_cause_all_cc aim1_condoms aim1_condoms_protect aim1_antibiotics aim1_smoke_hpv aim1_asymptomatic								25 Variables:	aim1_vac_know q25 q26 q27 q28 q29 q30 q31 q32 q33 q34 q35 q36 q37 q38 q39 q40 q41 q42 q43 q44 q45 q46 q47 q48								25 Variables:	aim1_vac_immune aim1_vac_immunity aim1_vac_cerv_cancer aim1_vac_opc aim1_vac_anal_cancer aim1_vac_full_protect aim1_vac_safe_sex aim1_vac_not_safe_sex aim1_vac_unsafe aim1_vac_side_eff aim1_vac_expense aim1_vac_insurance aim1_vac_dose aim1_vac_pap aim1_vac_gwarts aim1_vac_gwarts_prevent aim1_vac_abstinence aim1_vac_monorel aim1_vac_administer aim1_vac_convo aim1_vac_prev_cc aim1_vac_know aim1_vac…								5 Variables:	aim2_comm_oc_screen aim2_comm_hpvopc_link aim2_comm_hpv_vac aim2_comm_sh aim2_comm_sexual_health								4 Variables:	aim3_vac_admin_hpv_train aim3_vac_admin_flu_train aim3_vac_admin_hpv_will aim3_vac_admin_flu_will
Simple Statistics									Simple Statistics									Simple Statistics									Simple Statistics									Simple Statistics									Simple Statistics
Variable	N	Mean	Std Dev	Sum	Minimum	Maximum	Label		Variable	N	Mean	Std Dev	Sum	Minimum	Maximum	Label		Variable	N	Mean	Std Dev	Sum	Minimum	Maximum	Label		Variable	N	Mean	Std Dev	Sum	Minimum	Maximum	Label		Variable	N	Mean	Std Dev	Sum	Minimum	Maximum	Label		Variable	N	Mean	Std Dev	Sum
n_q2	97	0.69072	0.4646	67	0	1	There are many types of Human Papillomavirus (HPV)		aim1_hpv_types	97	23.1443	41.298	2245	0	99	2. Hay muchos tipos de Virus de Papiloma Humano (VPH)		aim1_vac_know	88	0.77273	0.42147	68	0	1	24. Sabias algo sobre el VPH antes de responder este cuestionario? (Seleccione con una X al frente de la respuesta correcta)		aim1_vac_immune	88	22.1364	40.5656	1948	0	99	25. Hay unas vacunas que proveen inmunidad en contra ciertos tipos de VPH		aim2_comm_oc_screen	76	27.3158	37.7678	2076	1	90	73. Cual de las siguientes opciones describe mas apropiadamente su procedimiento normal para conversar con sus pacientes sobre el propÃ³sito y resultados de las evaluaciones de cÃ¡ncer oral, de cabeza y cuello?		aim3_vac_admin_hpv_train	108	13	30.5556	1404
n_q3	97	0.34021	0.47624	33	0	1	HPV is a bacterial infection		aim1_bacteria	97	17.6907	37.6791	1716	0	99	3. VPH es una infecciÃ³n bacteriana		q25	88	0.76136	0.42869	67	0	1	There are vaccines that provide immunity against certain types of HPV		aim1_vac_immunity	88	55.2955	49.2701	4866	0	99	26. La efectividad de la vacuna del VPH no disminuye con el tiempo		aim2_comm_hpvopc_link	76	9.85526	24.5638	749	1	99	74. Si usted tuviera que discutir la relaciÃ³n entre VPH y el cÃ¡ncer oro-farÃ­ngeo con sus pacientes, cual de los siguientes puntos cree usted que facilitarÃ­an esta conversaciÃ³n?		aim3_vac_admin_flu_train	108	8.43519	23.9678	911
n_q4	97	0.8866	0.31873	86	0	1	A person can have HPV without knowing it		aim1_unknowing	97	8.03093	25.5026	779	0	99	4. Una persona puede estar infectado con VPH sin saberlo		q26	88	0.17045	0.37819	15	0	1	The effectiveness of the HPV vaccine does not decrease over time.		aim1_vac_cerv_cancer	88	43.2386	48.8909	3805	0	99	27. Las vacunas del VPH protegen a las mujeres de contraer cÃ¡ncer cervical asociado al VPH		aim2_comm_hpv_vac	76	32.9079	41.4546	2501	1	90	75. CuÃ¡l frase describe mejor como usted se comunica con pacientes acerca de las vacunas contra el VPH?		aim3_vac_admin_hpv_will	108	10.2963	26.8809	1112
n_q5	97	0.05155	0.22226	5	0	1	Generally, most HPV infections resolve spontaneously within 2 years		aim1_clear_infection	97	40.8763	48.9441	3965	0	99	5. Generalmente, casi todas las infecciones de VPH se resuelven espontÃ¡neamente despuÃ©s de dos aÃ±os		q27	88	0.48864	0.50274	43	0	1	HPV vaccines can protect women against HPV related cervical cancer		aim1_vac_opc	88	66.6364	46.4271	5864	0	99	28. Las vacunas del VPH protegen a las mujeres de contraer cÃ¡ncer oro-farÃ­ngeo asociado al VPH		aim2_comm_sh	76	31.9342	40.9378	2427	1	90	76. CuÃ¡l frase describe mejor como usted comunica a sus pacientes la conexiÃ³n de la salud oral y sistÃ©mica?		aim3_vac_admin_flu_will	108	9.16667	25.544	990
n_q6	97	0.82474	0.38216	80	0	1	HPV can be transmitted via sexual contact		aim1_std	97	14.0928	33.5764	1367	0	99	6. El VPH puede ser transmitido por contacto sexual		q28	88	0.26136	0.4419	23	0	1	HPV vaccines can protect men and women against HPV related oropharyngeal cancer		aim1_vac_anal_cancer	88	73.2841	43.4794	6449	0	99	29. Las vacunas del VPH protegen a las mujeres de contraer cÃ¡ncer anal asociado al VPH		aim2_comm_sexual_health	76	24.3947	38.1454	1854	1	90	86. CuÃ¡l frase describe mejor como usted se comunica con pacientes acerca de su historia sexual?
n_q7	97	0.61856	0.48826	60	0	1	A person can transmit HPV even if a genital wart is not present		aim1_wart_transmit	97	30.2165	45.153	2931	0	99	7. Una persona sin verrugas genitales puede transmitir el VPH		q29	88	0.15909	0.36786	14	0	1	HPV vaccines can protect men and women against HPV related anal cancer		aim1_vac_full_protect	88	47.6591	49.34	4194	0	99	30. Las vacunas del VPH no protege a un individuo de todos los tipos de VPH											Cronbach Coefficient Alpha
n_q8	97	0.4433	0.49936	43	0	1	HPV can cause oropharyngeal cancer		aim1_opc	97	54.5361	49.0536	5290	0	99	8. VPH puede causar cÃ¡ncer oro-farÃ­ngeo		q30	88	0.40909	0.49448	36	0	1	HPV vaccines do not protect an individual from all types of HPV		aim1_vac_safe_sex	88	13.5114	34.1646	1189	0	99	31. Individuos vacunados en contra del VPH no tienen que preocuparse de tener sexo seguro (ejemplo: no necesitan usar de condÃ³n)		Cronbach Coefficient Alpha									Variables	Alpha
n_q9	97	0.37113	0.48562	36	0	1	HPV can cause herpes		aim1_herpes	97	48.3402	49.3727	4689	0	99	9. VPH puede causar herpes		q31	88	0.85227	0.35686	75	0	1	Individuals who receive the HPV vaccines do not have to be concerned with practicing safe sex (e.g. using condoms)		aim1_vac_not_safe_sex	88	29.5227	45.2515	2598	0	99	32. La vacunaciÃ³n en contra del VPH incrementa la posibilidad de que las personas incurran en actividades sexuales de riesgo (ejemplo: mÃºltiples parejas, sexo sin protecciÃ³n, etc)		Variables	Alpha								Raw	0.925664
n_q10	97	0.16495	0.37306	16	0	1	HPV can cause HIV/AIDS		aim1_hiv	97	55.2784	49.2514	5362	0	99	10. VPH puede causar VIH/SIDA		q32	88	0.43182	0.49817	38	0	1	HPV vaccination increases the likelihood of people engaging in risky sexual behaviors (e.g. multiple partners, unprotected sex, etc.)		aim1_vac_unsafe	88	25.3296	42.779	2229	0	99	33. Generalmente, las vacunas del VPH son seguras		Raw	0.864933								Standardized	0.930387
n_q11	97	0.69072	0.4646	67	0	1	HPV can cause genital warts		aim1_gwarts	97	26.2062	43.1176	2542	0	99	11. VPH puede causar verrugas genitales		q33	88	0.57955	0.49646	51	0	1	Generally, HPV vaccines are safe		aim1_vac_side_eff	88	51.9432	49.5301	4571	0	99	34. En general, las vacunas del VPH no causan efectos secundarios serios		Standardized	0.838764
n_q12	97	0.45361	0.50043	44	0	1	HPV can cause cervical cancer		aim1_cervical_cancer	97	50.4639	49.2942	4895	0	99	12. VPH puede causar cÃ¡ncer de cÃ©rvix		q34	88	0.19318	0.39706	17	0	1	In general, HPV vaccines do not cause serious side effects		aim1_vac_expense	88	66.5455	46.5578	5856	0	99	35. Las vacunas de VPH son muy costosas para personas sin seguro medico											Cronbach Coefficient Alpha with Deleted Variable
n_q13	97	0.65979	0.47624	64	0	1	The rate of HPV is highest among women in their 30s		aim1_hpv_inc_fem	97	24.134	41.956	2341	0	99	13. La tasa de VPH es mas alta en mujeres		q35	88	0.15909	0.36786	14	0	1	HPV vaccines are expensive for uninsured individuals		aim1_vac_insurance	88	51.0114	49.3741	4489	0	99	36. Las vacunas de VPH son cubiertas por casi todos los seguros mÃ©dicos		Cronbach Coefficient Alpha with Deleted Variable									Deleted	Raw Variables		Standardized Variables
n_q14	97	0.14433	0.35325	14	0	1	HPV related dysplasia occurs more commonly in smokers		aim1_dysplasia_smoke	97	69.5464	45.3369	6746	0	99	14. La displasia relacionada con VPH es mas comÃºn en personas fumadoras		q36	88	0.38636	0.48971	34	0	1	HPV vaccines are covered by most insurance providers		aim1_vac_dose	88	63.0909	47.7762	5552	0	99	37. Las vacunas de VPH son administradas en una sola dosis		Deleted	Raw Variables		Standardized Variables		Label				Variable	Correlation	Alpha	Correlation	Alpha
n_q15	97	0.50515	0.50257	49	0	1	HPV can cause an abnormal Pap smear/Pap test in women		aim1_abnorm_pap	97	47.4536	49.209	4603	0	99	15. VPH puede causar resultados anormales del examen Papanicolaou		q37	88	0.27273	0.44791	24	0	1	HPV vaccines are administered in one dose		aim1_vac_pap	88	72.0682	44.2321	6342	0	99	42. Mujeres con resultados anormales de Papanicolaou no deben ser vacunas la vacuna del VPH		Variable	Correlation	Alpha	Correlation	Alpha						with Total		with Total
n_q16	97	0.18557	0.39078	18	0	1	Genital warts are caused by the same HPV type(s) that cause oropharyngeal cancer		aim1_same_type_gwoc	97	71.6289	44.3014	6948	0	99	16. Las verrugas genitales son causadas por el mismo tipo de VPH que causa cÃ¡ncer de oro-farÃ­ngeo		q38	88	0.39773	0.49223	35	0	1	HPV vaccines can protect men and women against HPV related genital warts		aim1_vac_gwarts	88	53.2727	49.2401	4688	0	99	38. Las vacunas de VPH pueden proteger a las mujeres y hombre de las verrugas genitales asociadas a VPH			with Total		with Total						aim3_vac_admin_hpv_train	0.767179	0.930645	0.76733	0.931644
n_q17	97	0.21649	0.41399	21	0	1	Genital warts are caused by the same HPV type(s) that cause cervical cancer		aim1_same_type_gwcc	97	71.6598	44.2512	6951	0	99	17. Las verrugas genitales son causadas por el mismo tipo de VPH que causa cÃ¡ncer de cÃ©rvix		q39	88	0.26136	0.4419	23	0	1	People who have already had genital warts cannot get the HPV vaccines		aim1_vac_gwarts_prevent	88	68.6705	45.8495	6043	0	99	39. Personas con verrugas genitales no pueden ser vacunados con la vacuna del VPH		aim2_comm_oc_screen	0.760168	0.817307	0.742535	0.777627	73. Cual de las siguientes opciones describe mas apropiadamente su procedimiento normal para conversar con sus pacientes sobre el propÃ³sito y resultados de las evaluaciones de cÃ¡ncer oral, de cabeza y cuello?				aim3_vac_admin_flu_train	0.873568	0.891927	0.875451	0.89639
n_q18	97	0.17526	0.38216	17	0	1	Almost all cervical cancers are caused by HPV		aim1_hpv_cause_all_cc	97	65.4948	46.9033	6353	0	99	18. Casi todos los canceres cervicales son causados por el VPH		q40	88	0.53409	0.5017	47	0	1	HPV vaccines are only effective for individuals who have never had sex		aim1_vac_abstinence	88	38.3295	48.4181	3373	0	99	40. La vacuna del VPH es efectiva solo en personas que no han tenido ningÃºn tipo de contacto sexual		aim2_comm_hpvopc_link	0.132154	0.930875	0.131327	0.930583	74. Si usted tuviera que discutir la relaciÃ³n entre VPH y el cÃ¡ncer oro-farÃ­ngeo con sus pacientes, cual de los siguientes puntos cree usted que facilitarÃ­an esta conversaciÃ³n?				aim3_vac_admin_hpv_will	0.885327	0.883438	0.890272	0.89141
n_q19	97	0.86598	0.34244	84	0	1	Using a condom will decrease the chance of transmitting/acquiring HPV		aim1_condoms	97	9.03093	27.1149	876	0	99	19. Usar condÃ³n disminuye la posibilidad de contraer y de transmitir el VPH		q41	88	0.44318	0.49961	39	0	1	Being in a monogamous relationship eliminates your risk of HPV infection		aim1_vac_monorel	88	30.625	45.7523	2695	0	99	41. Estar en una relaciÃ³n monÃ³gama elimina el riesgo de infectarse con VPH		aim2_comm_hpv_vac	0.882369	0.780644	0.863147	0.741721	75. CuÃ¡l frase describe mejor como usted se comunica con pacientes acerca de las vacunas contra el VPH?				aim3_vac_admin_flu_will	0.81271	0.908309	0.81618	0.915948
n_q20	97	0.8866	0.31873	86	0	1	Even after HPV vaccination, condoms continue to provide protection against future Sexually Transmitted Infections (STIs) and/or HPV infections		aim1_condoms_protect	97	8.03093	25.5026	779	0	99	20. Inclusive despuÃ©s de ser vacunado para el VPH el uso de condÃ³n puede proveer protecciÃ³n de otras enfermedades sexualmente transmisibles y/o infecciones de VPH		q42	88	0.20455	0.40568	18	0	1	Women who have had an abnormal Pap smear/Pap test should not receive the HPV vaccines		aim1_vac_administer	88	44.3636	49.0234	3904	0	99	43. El centro de control y prevenciÃ³n de enfermedades (CDC) recomienda la vacunaciÃ³n de VPH para mujeres y hombres		aim2_comm_sh	0.850913	0.790452	0.81994	0.754816	76. CuÃ¡l frase describe mejor como usted comunica a sus pacientes la conexiÃ³n de la salud oral y sistÃ©mica?
n_q21	97	0.1134	0.31873	11	0	1	Antibiotics can cure HPV		aim1_antibiotics	97	40.9381	48.8925	3971	0	99	21. Los antibiÃ³ticos puedes curar el VPH		q43	88	0.48864	0.50274	43	0	1	The Centers for Disease Control and Prevention (CDC) recommends that the HPV vaccines should be administered to both males and females		aim1_vac_convo	88	26.5227	43.3611	2334	0	99	44. Discutir con sus pacientes sobre VPH le permite tener una conversaciÃ³n con sus pacientes sobre el comportamiento sexual de ellos (ejemplo: historia sexual, practica de sexo seguro, etc.)		aim2_comm_sexual_health	0.794834	0.807832	0.757947	0.773151	86. CuÃ¡l frase describe mejor como usted se comunica con pacientes acerca de su historia sexual?
n_q22	97	0.42268	0.49655	41	0	1	Oropharyngeal cancer caused by smoking is more deadly than oropharyngeal cancer caused by HPV		aim1_smoke_hpv	97	48.3918	49.3222	4694	0	99	22. El cÃ¡ncer oro-farÃ­ngeo como resultado del consumo de tabaco (cigarrillos) es mas causante de muerte que el cÃ¡ncer oro-farÃ­ngeo causado por el VPH		q44	88	0.64773	0.48042	57	0	1	Discussing the HPV vaccines provide an opportunity to have a conversation with your patients about their sexual behaviors (e.g. sexual history, practicing safe sex, etc.)		aim1_vac_prev_cc	88	65.5341	46.7996	5767	0	99	45. Las vacunas de VPH son altamente efectivas para la prevenciÃ³n de precursores de cÃ¡ncer cervical.
n_q23	97	0.43299	0.49806	42	0	1	Early stages of HPV related oropharyngeal cancer are often asymptomatic		aim1_asymptomatic	97	52.4845	49.2331	5091	0	99	23. Las etapas tempranas de cÃ¡ncer oro-farÃ­ngeo asociado con VPH son a menudo asintomÃ¡ticas		q45	88	0.28409	0.45356	25	0	1	HPV vaccines are highly effective at preventing cervical cancer precursors		aim1_vac_know	88	0.77273	0.42147	68	0	1	24. Sabias algo sobre el VPH antes de responder este cuestionario? (Seleccione con una X al frente de la respuesta correcta)
																		q46	88	0.68182	0.46844	60	0	1	When is HPV vaccination ideally recommended?		aim1_vac_rec	88	16.7046	35.4677	1470	1	99	46. Cuando es recomendada idealmente la vacuna del VPH? (Seleccione con una X al frente de la respuesta correcta)
Cronbach Coefficient Alpha									Cronbach Coefficient Alpha									q47	88	0.30682	0.46382	27	0	1	What is the optimal age for HPV vaccination in females?		aim1_vac_age_fem	88	21.7727	39.393	1916	1	99	47. Cual es la edad optima para administrar la vacuna del VPH a las mujeres? (Seleccione con una X al frente de la respuesta correcta)
Variables	Alpha								Variables	Alpha								q48	88	0.09091	0.28913	8	0	1	What is the optimal age for HPV vaccination in males?		aim1_vac_age_male	88	46.1023	48.3712	4057	1	99	48. Cual es la edad optima para administrar la vacuna del VPH a los hombres? (Seleccione con una X al frente de la respuesta correcta)
Raw	0.655034								Raw	0.827562
Standardized	0.647602								Standardized	0.827229								Cronbach Coefficient Alpha									Cronbach Coefficient Alpha
																		Variables	Alpha								Variables	Alpha
Cronbach Coefficient Alpha with Deleted Variable									Cronbach Coefficient Alpha with Deleted Variable									Raw	0.774254								Raw	0.853098
Deleted	Raw Variables		Standardized Variables		Label				Deleted	Raw Variables		Standardized Variables		Label				Standardized	0.771438								Standardized	0.842917
Variable	Correlation	Alpha	Correlation	Alpha					Variable	Correlation	Alpha	Correlation	Alpha
	with Total		with Total							with Total		with Total						Cronbach Coefficient Alpha with Deleted Variable									Cronbach Coefficient Alpha with Deleted Variable
n_q2	0.25761	0.640885	0.263023	0.632342	There are many types of Human Papillomavirus (HPV)				aim1_hpv_types	0.347003	0.822392	0.349262	0.821992	2. Hay muchos tipos de Virus de Papiloma Humano (VPH)				Deleted	Raw Variables		Standardized Variables		Label				Deleted	Raw Variables		Standardized Variables		Label
n_q3	-0.070934	0.678812	-0.05008	0.665688	HPV is a bacterial infection				aim1_bacteria	0.362931	0.821788	0.370216	0.821052	3. VPH es una infecciÃ³n bacteriana				Variable	Correlation	Alpha	Correlation	Alpha					Variable	Correlation	Alpha	Correlation	Alpha
n_q4	0.173039	0.649469	0.192267	0.64012	A person can have HPV without knowing it				aim1_unknowing	0.280872	0.825044	0.285828	0.824816	4. Una persona puede estar infectado con VPH sin saberlo					with Total		with Total							with Total		with Total
n_q5	0.080465	0.655277	0.088885	0.651227	Generally, most HPV infections resolve spontaneously within 2 years				aim1_clear_infection	0.36895	0.821692	0.371614	0.820989	5. Generalmente, casi todas las infecciones de VPH se resuelven espontÃ¡neamente despuÃ©s de dos aÃ±os				aim1_vac_know	0.077048	0.778857	0.082761	0.776394	24. Sabias algo sobre el VPH antes de responder este cuestionario? (Seleccione con una X al frente de la respuesta correcta)				aim1_vac_immune	0.409598	0.847671	0.415767	0.83631	25. Hay unas vacunas que proveen inmunidad en contra ciertos tipos de VPH
n_q6	0.26522	0.640821	0.259808	0.632698	HPV can be transmitted via sexual contact				aim1_std	0.330412	0.823133	0.347907	0.822053	6. El VPH puede ser transmitido por contacto sexual				q25	0.400085	0.761834	0.39786	0.758597	There are vaccines that provide immunity against certain types of HPV				aim1_vac_immunity	0.558293	0.84206	0.557048	0.831118	26. La efectividad de la vacuna del VPH no disminuye con el tiempo
n_q7	0.405722	0.622068	0.396277	0.617298	A person can transmit HPV even if a genital wart is not present				aim1_wart_transmit	0.548869	0.813004	0.556181	0.812539	7. Una persona sin verrugas genitales puede transmitir el VPH				q26	0.139778	0.774959	0.151631	0.772601	The effectiveness of the HPV vaccine does not decrease over time.				aim1_vac_cerv_cancer	0.451313	0.846081	0.43972	0.835439	27. Las vacunas del VPH protegen a las mujeres de contraer cÃ¡ncer cervical asociado al VPH
n_q8	0.248847	0.642021	0.227924	0.636218	HPV can cause oropharyngeal cancer				aim1_opc	0.44974	0.817591	0.432776	0.818222	8. VPH puede causar cÃ¡ncer oro-farÃ­ngeo				q27	0.397087	0.761239	0.390536	0.759023	HPV vaccines can protect women against HPV related cervical cancer				aim1_vac_opc	0.467252	0.845564	0.469357	0.834356	28. Las vacunas del VPH protegen a las mujeres de contraer cÃ¡ncer oro-farÃ­ngeo asociado al VPH
n_q9	0.30156	0.635411	0.276345	0.630861	HPV can cause herpes				aim1_herpes	0.465489	0.816772	0.46049	0.816958	9. VPH puede causar herpes				q28	0.423644	0.760317	0.420602	0.757268	HPV vaccines can protect men and women against HPV related oropharyngeal cancer				aim1_vac_anal_cancer	0.461396	0.845901	0.455805	0.834852	29. Las vacunas del VPH protegen a las mujeres de contraer cÃ¡ncer anal asociado al VPH
n_q10	0.188538	0.648157	0.16678	0.642886	HPV can cause HIV/AIDS				aim1_hiv	0.519266	0.813979	0.500285	0.81513	10. VPH puede causar VIH/SIDA				q29	0.297865	0.767618	0.281909	0.765278	HPV vaccines can protect men and women against HPV related anal cancer				aim1_vac_full_protect	0.420514	0.847222	0.430481	0.835776	30. Las vacunas del VPH no protege a un individuo de todos los tipos de VPH
n_q11	0.474823	0.614431	0.456751	0.610298	HPV can cause genital warts				aim1_gwarts	0.544192	0.813569	0.555092	0.81259	11. VPH puede causar verrugas genitales				q30	0.173733	0.775154	0.178312	0.771117	HPV vaccines do not protect an individual from all types of HPV				aim1_vac_safe_sex	0.413066	0.847962	0.40258	0.836789	31. Individuos vacunados en contra del VPH no tienen que preocuparse de tener sexo seguro (ejemplo: no necesitan usar de condÃ³n)
n_q12	0.494304	0.609649	0.494157	0.605913	HPV can cause cervical cancer				aim1_cervical_cancer	0.52797	0.813519	0.52968	0.813771	12. VPH puede causar cÃ¡ncer de cÃ©rvix				q31	0.369948	0.76445	0.362207	0.760668	Individuals who receive the HPV vaccines do not have to be concerned with practicing safe sex (e.g. using condoms)				aim1_vac_not_safe_sex	0.453904	0.84607	0.451254	0.835018	32. La vacunaciÃ³n en contra del VPH incrementa la posibilidad de que las personas incurran en actividades sexuales de riesgo (ejemplo: mÃºltiples parejas, sexo sin protecciÃ³n, etc)
n_q13	0.117622	0.657487	0.100159	0.650031	The rate of HPV is highest among women in their 30s				aim1_hpv_inc_fem	0.22604	0.82754	0.216594	0.827858	13. La tasa de VPH es mas alta en mujeres				q32	0.38105	0.762296	0.375311	0.759908	HPV vaccination increases the likelihood of people engaging in risky sexual behaviors (e.g. multiple partners, unprotected sex, etc.)				aim1_vac_unsafe	0.462404	0.845909	0.458335	0.834759	33. Generalmente, las vacunas del VPH son seguras
n_q14	0.064343	0.658907	0.062139	0.654052	HPV related dysplasia occurs more commonly in smokers				aim1_dysplasia_smoke	0.251627	0.826915	0.2475	0.826505	14. La displasia relacionada con VPH es mas comÃºn en personas fumadoras				q33	0.325348	0.765827	0.325755	0.76277	Generally, HPV vaccines are safe				aim1_vac_side_eff	0.308902	0.851332	0.300084	0.84047	34. En general, las vacunas del VPH no causan efectos secundarios serios
n_q15	0.246074	0.642394	0.245596	0.634271	HPV can cause an abnormal Pap smear/Pap test in women				aim1_abnorm_pap	0.195777	0.830307	0.186752	0.829156	15. VPH puede causar resultados anormales del examen Papanicolaou				q34	0.189142	0.772838	0.18741	0.770609	In general, HPV vaccines do not cause serious side effects				aim1_vac_expense	0.38875	0.848305	0.378614	0.837655	35. Las vacunas de VPH son muy costosas para personas sin seguro medico
n_q16	0.271003	0.640114	0.267875	0.631803	Genital warts are caused by the same HPV type(s) that cause oropharyngeal cancer				aim1_same_type_gwoc	0.468131	0.816923	0.455845	0.81717	16. Las verrugas genitales son causadas por el mismo tipo de VPH que causa cÃ¡ncer de oro-farÃ­ngeo				q35	0.135738	0.775	0.137836	0.773365	HPV vaccines are expensive for uninsured individuals				aim1_vac_insurance	0.510198	0.843871	0.507243	0.832963	36. Las vacunas de VPH son cubiertas por casi todos los seguros mÃ©dicos
n_q17	0.433365	0.62232	0.409238	0.615807	Genital warts are caused by the same HPV type(s) that cause cervical cancer				aim1_same_type_gwcc	0.455547	0.81751	0.445273	0.817653	17. Las verrugas genitales son causadas por el mismo tipo de VPH que causa cÃ¡ncer de cÃ©rvix				q36	0.259066	0.769894	0.266707	0.766142	HPV vaccines are covered by most insurance providers				aim1_vac_dose	0.384114	0.848502	0.372636	0.837871	37. Las vacunas de VPH son administradas en una sola dosis
n_q18	0.311296	0.636335	0.332222	0.624595	Almost all cervical cancers are caused by HPV				aim1_hpv_cause_all_cc	0.459829	0.81715	0.455316	0.817194	18. Casi todos los canceres cervicales son causados por el VPH				q37	0.306506	0.766908	0.300294	0.764229	HPV vaccines are administered in one dose				aim1_vac_pap	0.370696	0.848868	0.363328	0.838206	42. Mujeres con resultados anormales de Papanicolaou no deben ser vacunas la vacuna del VPH
n_q19	0.188373	0.648169	0.207621	0.638444	Using a condom will decrease the chance of transmitting/acquiring HPV				aim1_condoms	0.328162	0.823654	0.360325	0.821496	19. Usar condÃ³n disminuye la posibilidad de contraer y de transmitir el VPH				q38	0.463142	0.757104	0.463069	0.75477	HPV vaccines can protect men and women against HPV related genital warts				aim1_vac_gwarts	0.577025	0.841352	0.571931	0.830563	38. Las vacunas de VPH pueden proteger a las mujeres y hombre de las verrugas genitales asociadas a VPH
n_q20	0.110686	0.654361	0.116485	0.648292	Even after HPV vaccination, condoms continue to provide protection against future Sexually Transmitted Infections (STIs) and/or HPV infections				aim1_condoms_protect	0.235086	0.826219	0.258377	0.826027	20. Inclusive despuÃ©s de ser vacunado para el VPH el uso de condÃ³n puede proveer protecciÃ³n de otras enfermedades sexualmente transmisibles y/o infecciones de VPH				q39	0.2027	0.772629	0.215662	0.769026	People who have already had genital warts cannot get the HPV vaccines				aim1_vac_gwarts_prevent	0.266177	0.85244	0.252873	0.842143	39. Personas con verrugas genitales no pueden ser vacunados con la vacuna del VPH
n_q21	0.150344	0.651256	0.166169	0.642952	Antibiotics can cure HPV				aim1_antibiotics	0.430653	0.818567	0.425517	0.818552	21. Los antibiÃ³ticos puedes curar el VPH				q40	0.375817	0.762616	0.372956	0.760045	HPV vaccines are only effective for individuals who have never had sex				aim1_vac_abstinence	0.467225	0.845503	0.468384	0.834391	40. La vacuna del VPH es efectiva solo en personas que no han tenido ningÃºn tipo de contacto sexual
n_q22	0.022365	0.669593	0.023086	0.658141	Oropharyngeal cancer caused by smoking is more deadly than oropharyngeal cancer caused by HPV				aim1_smoke_hpv	0.340863	0.823138	0.332039	0.822762	22. El cÃ¡ncer oro-farÃ­ngeo como resultado del consumo de tabaco (cigarrillos) es mas causante de muerte que el cÃ¡ncer oro-farÃ­ngeo causado por el VPH				q41	0.203974	0.773405	0.206526	0.769539	Being in a monogamous relationship eliminates your risk of HPV infection				aim1_vac_monorel	0.209892	0.854302	0.204733	0.843836	41. Estar en una relaciÃ³n monÃ³gama elimina el riesgo de infectarse con VPH
n_q23	0.230298	0.644353	0.2268	0.636342	Early stages of HPV related oropharyngeal cancer are often asymptomatic				aim1_asymptomatic	0.309006	0.824726	0.30611	0.823917	23. Las etapas tempranas de cÃ¡ncer oro-farÃ­ngeo asociado con VPH son a menudo asintomÃ¡ticas				q42	0.355743	0.764476	0.356807	0.76098	Women who have had an abnormal Pap smear/Pap test should not receive the HPV vaccines				aim1_vac_administer	0.471862	0.845318	0.483355	0.833842	43. El centro de control y prevenciÃ³n de enfermedades (CDC) recomienda la vacunaciÃ³n de VPH para mujeres y hombres
																		q43	0.357245	0.763804	0.344417	0.761696	The Centers for Disease Control and Prevention (CDC) recommends that the HPV vaccines should be administered to both males and females				aim1_vac_convo	0.404729	0.847754	0.39881	0.836925	44. Discutir con sus pacientes sobre VPH le permite tener una conversaciÃ³n con sus pacientes sobre el comportamiento sexual de ellos (ejemplo: historia sexual, practica de sexo seguro, etc.)
																		q44	0.353325	0.764102	0.35323	0.761187	Discussing the HPV vaccines provide an opportunity to have a conversation with your patients about their sexual behaviors (e.g. sexual history, practicing safe sex, etc.)				aim1_vac_prev_cc	0.435441	0.846673	0.431286	0.835746	45. Las vacunas de VPH son altamente efectivas para la prevenciÃ³n de precursores de cÃ¡ncer cervical.
																		q45	0.505743	0.755293	0.488924	0.753239	HPV vaccines are highly effective at preventing cervical cancer precursors				aim1_vac_know	-0.123521	0.854619	-0.124502	0.855037	24. Sabias algo sobre el VPH antes de responder este cuestionario? (Seleccione con una X al frente de la respuesta correcta)
																		q46	0.357847	0.763877	0.354267	0.761127	When is HPV vaccination ideally recommended?				aim1_vac_rec	0.381032	0.848705	0.3958	0.837034	46. Cuando es recomendada idealmente la vacuna del VPH? (Seleccione con una X al frente de la respuesta correcta)
																		q47	0.308299	0.766812	0.318541	0.763184	What is the optimal age for HPV vaccination in females?				aim1_vac_age_fem	0.344503	0.849627	0.342706	0.838947	47. Cual es la edad optima para administrar la vacuna del VPH a las mujeres? (Seleccione con una X al frente de la respuesta correcta)
																		q48	0.22745	0.770924	0.231415	0.768139	What is the optimal age for HPV vaccination in males?				aim1_vac_age_male	0.22531	0.854169	0.231952	0.84288	48. Cual es la edad optima para administrar la vacuna del VPH a los hombres? (Seleccione con una X al frente de la respuesta correcta)
[truncated: 27 more columns]

## Sheet: FA - HPV Know
HPV Knowledge Subscale - Factor Analysis
The FACTOR Procedure
Input Data Type	Raw Data
Number of Records Read	122
Number of Records Used	97
N for Significance Tests	97
Correlations
		aim1_hpv_types	aim1_bacteria	aim1_unknowing	aim1_clear_infection	aim1_std	aim1_wart_transmit	aim1_opc	aim1_herpes	aim1_hiv	aim1_gwarts	aim1_cervical_cancer	aim1_hpv_inc_fem	aim1_dysplasia_smoke	aim1_abnorm_pap	aim1_same_type_gwoc	aim1_same_type_gwcc	aim1_hpv_cause_all_cc	aim1_condoms	aim1_condoms_protect	aim1_antibiotics	aim1_smoke_hpv	aim1_asymptomatic
aim1_hpv_types	2. Hay muchos tipos de Virus de Papiloma Humano (VPH)	1	0.14054	0.04062	0.29698	0.07734	0.29268	0.09856	0.0658	0.13669	0.18835	0.19248	0.16022	0.14046	0.02753	0.22706	0.17051	0.07609	0.28533	0.1356	0.2961	0.16652	0.21918
aim1_bacteria	3. VPH es una infecciÃ³n bacteriana	0.14054	1	0.18683	0.00028	0.21845	0.17544	0.31237	0.36821	0.30389	0.28817	0.29672	0.06253	0.00759	-0.05695	0.16649	0.22452	0.15978	0.15925	0.18792	0.22138	0.09675	0.11307
aim1_unknowing	4. Una persona puede estar infectado con VPH sin saberlo	0.04062	0.18683	1	0.17218	0.12504	0.25326	0.09583	0.0491	0.1701	0.20014	0.27673	0.03055	0.18275	0.05427	0.17484	0.17392	0.1145	0.20538	0.07547	0.09095	0.05048	0.10546
aim1_clear_infection	5. Generalmente, casi todas las infecciones de VPH se resuelven espontÃ¡neamente despuÃ©s de dos aÃ±os	0.29698	0.00028	0.17218	1	0.16166	0.32237	0.09055	0.06826	0.11512	0.17614	0.20001	0.12427	0.22802	0.29479	0.24029	0.14618	0.20212	0.20541	0.09038	0.19195	0.11061	0.20884
aim1_std	6. El VPH puede ser transmitido por contacto sexual	0.07734	0.21845	0.12504	0.16166	1	0.3376	-0.06618	0.1044	0.10842	0.46072	0.2683	-0.07666	0.12453	0.05004	0.1096	0.17679	0.15507	0.32286	0.24188	0.22477	0.16511	0.13203
aim1_wart_transmit	7. Una persona sin verrugas genitales puede transmitir el VPH	0.29268	0.17544	0.25326	0.32237	0.3376	1	0.32346	0.40343	0.40092	0.48978	0.42039	0.11316	0.13253	0.14731	0.20441	0.20418	0.27906	0.2958	0.16549	0.18594	0.08825	0.12406
aim1_opc	8. VPH puede causar cÃ¡ncer oro-farÃ­ngeo	0.09856	0.31237	0.09583	0.09055	-0.06618	0.32346	1	0.55278	0.4795	0.20625	0.21696	0.1201	0.17477	-0.04676	0.31163	0.17342	0.22115	0.04869	0.17498	0.21652	0.34587	0.1707
aim1_herpes	9. VPH puede causar herpes	0.0658	0.36821	0.0491	0.06826	0.1044	0.40343	0.55278	1	0.57631	0.41956	0.34196	0.18827	0.04795	-0.01205	0.18835	0.14162	0.30638	0.16067	0.20962	0.15211	0.0119	0.13463
aim1_hiv	10. VPH puede causar VIH/SIDA	0.13669	0.30389	0.1701	0.11512	0.10842	0.40092	0.4795	0.57631	1	0.24172	0.36313	0.10878	0.09711	-0.02598	0.32636	0.23367	0.32265	0.11739	0.00998	0.32622	0.16135	0.27408
aim1_gwarts	11. VPH puede causar verrugas genitales	0.18835	0.28817	0.20014	0.17614	0.46072	0.48978	0.20625	0.41956	0.24172	1	0.44184	0.17033	0.17903	0.1482	0.15599	0.3136	0.32403	0.3376	0.1101	0.17752	0.18511	0.13538
aim1_cervical_cancer	12. VPH puede causar cÃ¡ncer de cÃ©rvix	0.19248	0.29672	0.27673	0.20001	0.2683	0.42039	0.21696	0.34196	0.36313	0.44184	1	0.21095	0.11969	0.19597	0.21413	0.53517	0.3768	0.14727	0.03717	0.11676	0.09437	0.05063
aim1_hpv_inc_fem	13. La tasa de VPH es mas alta en mujeres	0.16022	0.06253	0.03055	0.12427	-0.07666	0.11316	0.1201	0.18827	0.10878	0.17033	0.21095	1	0.04693	0.19794	0.07676	0.12924	0.14537	0.00997	0.1269	0.17395	0.09118	-0.05282
aim1_dysplasia_smoke	14. La displasia relacionada con VPH es mas comÃºn en personas fumadoras	0.14046	0.00759	0.18275	0.22802	0.12453	0.13253	0.17477	0.04795	0.09711	0.17903	0.11969	0.04693	1	0.16851	0.24705	0.04577	0.05388	0.03249	0.0097	0.09	0.22902	0.10059
aim1_abnorm_pap	15. VPH puede causar resultados anormales del examen Papanicolaou	0.02753	-0.05695	0.05427	0.29479	0.05004	0.14731	-0.04676	-0.01205	-0.02598	0.1482	0.19597	0.19794	0.16851	1	0.08313	0.22085	0.11525	0.01663	-0.02626	0.08514	0.11228	0.1162
aim1_same_type_gwoc	16. Las verrugas genitales son causadas por el mismo tipo de VPH que causa cÃ¡ncer de oro-farÃ­ngeo	0.22706	0.16649	0.17484	0.24029	0.1096	0.20441	0.31163	0.18835	0.32636	0.15599	0.21413	0.07676	0.24705	0.08313	1	0.38656	0.28363	0.10332	0.08266	0.24039	0.2817	0.33175
aim1_same_type_gwcc	17. Las verrugas genitales son causadas por el mismo tipo de VPH que causa cÃ¡ncer de cÃ©rvix	0.17051	0.22452	0.17392	0.14618	0.17679	0.20418	0.17342	0.14162	0.23367	0.3136	0.53517	0.12924	0.04577	0.22085	0.38656	1	0.52546	0.10322	-0.00428	0.23866	0.18872	0.00996
aim1_hpv_cause_all_cc	18. Casi todos los canceres cervicales son causados por el VPH	0.07609	0.15978	0.1145	0.20212	0.15507	0.27906	0.22115	0.30638	0.32265	0.32403	0.3768	0.14537	0.05388	0.11525	0.28363	0.52546	1	0.2162	0.11536	0.29183	0.13136	0.01521
aim1_condoms	19. Usar condÃ³n disminuye la posibilidad de contraer y de transmitir el VPH	0.28533	0.15925	0.20538	0.20541	0.32286	0.2958	0.04869	0.16067	0.11739	0.3376	0.14727	0.00997	0.03249	0.01663	0.10332	0.10322	0.2162	1	0.4962	0.13058	0.01015	0.13516
aim1_condoms_protect	20. Inclusive despuÃ©s de ser vacunado para el VPH el uso de condÃ³n puede proveer protecciÃ³n de otras enfermedades sexualmente transmisibles y/o infecciones de VPH	0.1356	0.18792	0.07547	0.09038	0.24188	0.16549	0.17498	0.20962	0.00998	0.1101	0.03717	0.1269	0.0097	-0.02626	0.08266	-0.00428	0.11536	0.4962	1	0.09095	0.12838	0.10546
aim1_antibiotics	21. Los antibiÃ³ticos puedes curar el VPH	0.2961	0.22138	0.09095	0.19195	0.22477	0.18594	0.21652	0.15211	0.32622	0.17752	0.11676	0.17395	0.09	0.08514	0.24039	0.23866	0.29183	0.13058	0.09095	1	0.31988	0.29169
aim1_smoke_hpv	22. El cÃ¡ncer oro-farÃ­ngeo como resultado del consumo de tabaco (cigarrillos) es mas causante de muerte que el cÃ¡ncer oro-farÃ­ngeo causado por el VPH	0.16652	0.09675	0.05048	0.11061	0.16511	0.08825	0.34587	0.0119	0.16135	0.18511	0.09437	0.09118	0.22902	0.11228	0.2817	0.18872	0.13136	0.01015	0.12838	0.31988	1	0.30182
aim1_asymptomatic	23. Las etapas tempranas de cÃ¡ncer oro-farÃ­ngeo asociado con VPH son a menudo asintomÃ¡ticas	0.21918	0.11307	0.10546	0.20884	0.13203	0.12406	0.1707	0.13463	0.27408	0.13538	0.05063	-0.05282	0.10059	0.1162	0.33175	0.00996	0.01521	0.13516	0.10546	0.29169	0.30182	1
*Interpretation: None of the correlations are >0.9, indicating a high level of correlation between variables within the subscale that might warrant removal prior to doing factor analysis
HPV Knowledge Subscale - Factor Analysis
The FACTOR Procedure
Initial Factor Method: Iterated Principal Factor Analysis
Prior Communality Estimates: SMC
aim1_hpv_types	aim1_bacteria	aim1_unknowing	aim1_clear_infection	aim1_std	aim1_wart_transmit	aim1_opc	aim1_herpes	aim1_hiv	aim1_gwarts	aim1_cervical_cancer	aim1_hpv_inc_fem	aim1_dysplasia_smoke	aim1_abnorm_pap	aim1_same_type_gwoc	aim1_same_type_gwcc	aim1_hpv_cause_all_cc	aim1_condoms	aim1_condoms_protect	aim1_antibiotics	aim1_smoke_hpv	aim1_asymptomatic
0.325842	0.287936	0.205681	0.282865	0.435543	0.483126	0.536978	0.606839	0.529871	0.530637	0.497282	0.210063	0.198616	0.233998	0.361947	0.524591	0.412902	0.432938	0.394292	0.342164	0.362967	0.310773
Preliminary Eigenvalues: Total = 8.50785198
Average = 0.38672054
	Eigenvalue	Difference	Proportion	Cumulative
1	4.46647	3.24733	0.525	0.525
2	1.21914	0.13234	0.1433	0.6683
3	1.0868	0.0642094	0.1277	0.796
4	1.02259	0.444036	0.1202	0.9162
5	0.578556	0.0545195	0.068	0.9842
6	0.524037	0.13605	0.0616	1.0458
7	0.387987	0.0427828	0.0456	1.0914
8	0.345204	0.0958326	0.0406	1.132
9	0.249371	0.0832514	0.0293	1.1613
10	0.16612	0.0558674	0.0195	1.1808
11	0.110252	0.0587844	0.013	1.1938
12	0.051468	0.0371251	0.006	1.1998
13	0.014343	0.0288482	0.0017	1.2015
14	-0.0145053	0.0511306	-0.0017	1.1998
15	-0.0656359	0.0554038	-0.0077	1.1921
16	-0.12104	0.0553245	-0.0142	1.1779
17	-0.176364	0.0172477	-0.0207	1.1571
18	-0.193612	0.0294924	-0.0228	1.1344
19	-0.223104	0.042093	-0.0262	1.1082
20	-0.265197	0.0477062	-0.0312	1.077
21	-0.312903	0.0292218	-0.0368	1.0402
22	-0.342125		-0.0402	1
Interpretation: Initial Eigenvalues prior to rotation, indicates 13 factors that have a common variance >0 (not a full rank matrix), meaning that there may be 13 dimensions of the HPV knowledge subscale (i.e., it is not unidimensional), and that Cronbach's alpha reported is likely under-estimated.
Iteration	Change	Communalities
1	0.2212	0.20283	0.24526	0.11499	0.26736	0.35854	0.43118	0.52371	0.64545	0.5311	0.47778	0.37934	0.06187	0.13512	0.14861	0.35622	0.30336	0.28159	0.39488	0.18589	0.26531	0.27627	0.18575
2	0.0526	0.1913	0.23823	0.11264	0.27125	0.33828	0.42849	0.53168	0.6744	0.53462	0.48174	0.37097	0.05684	0.13363	0.13114	0.36892	0.26712	0.26817	0.36376	0.13326	0.26092	0.27296	0.1846
3	0.0255	0.19136	0.23511	0.11339	0.27177	0.33005	0.42993	0.53942	0.69122	0.53433	0.4891	0.37592	0.05597	0.13351	0.1249	0.37486	0.26041	0.26718	0.33829	0.11723	0.26314	0.27882	0.19309
4	0.018	0.1921	0.23322	0.11381	0.2709	0.3255	0.43093	0.54558	0.7009	0.53283	0.49429	0.38128	0.05549	0.13291	0.12205	0.37673	0.25884	0.26752	0.32032	0.10962	0.26528	0.2842	0.19998
5	0.0118	0.19261	0.23206	0.11405	0.26996	0.32254	0.43142	0.55029	0.70649	0.53126	0.49749	0.38542	0.05523	0.13235	0.12061	0.37688	0.25844	0.26794	0.30857	0.10516	0.26679	0.28811	0.20479
6	0.0074	0.19293	0.23135	0.1142	0.26926	0.3205	0.43163	0.55377	0.70969	0.52996	0.49936	0.38834	0.05507	0.13196	0.11985	0.37648	0.25837	0.26829	0.30115	0.10243	0.26779	0.29078	0.20799
7	0.0046	0.19314	0.23091	0.11429	0.2688	0.31909	0.43171	0.55627	0.7115	0.52899	0.50044	0.39033	0.05498	0.1317	0.11943	0.37598	0.25839	0.26854	0.29653	0.10074	0.26844	0.29255	0.21009
8	0.0029	0.19328	0.23065	0.11435	0.26852	0.31813	0.43174	0.55804	0.71249	0.5283	0.50105	0.39164	0.05493	0.13154	0.11919	0.37554	0.25843	0.26872	0.29366	0.09969	0.26885	0.29372	0.21145
9	0.0018	0.19336	0.23049	0.11439	0.26835	0.31749	0.43175	0.55927	0.71301	0.52783	0.50139	0.3925	0.05489	0.13144	0.11906	0.37522	0.25847	0.26884	0.29187	0.09903	0.2691	0.29447	0.21233
10	0.0011	0.19342	0.2304	0.11441	0.26825	0.31707	0.43175	0.56012	0.71326	0.52751	0.50159	0.39306	0.05487	0.13138	0.11898	0.37498	0.25849	0.26891	0.29075	0.09861	0.26927	0.29497	0.21289
11	0.0007	0.19346	0.23034	0.11442	0.2682	0.31679	0.43175	0.5607	0.71337	0.5273	0.50171	0.39342	0.05486	0.13134	0.11893	0.37482	0.25851	0.26897	0.29004	0.09834	0.26937	0.29529	0.21325
Convergence criterion satisfied.								Scree Plot of Eigenvalues
								‚
Interpretation: 11 iterations were needed before the convergence criterion was met								5 ˆ
								‚
								‚
								‚
Eigenvalues of the Reduced Correlation Matrix: Total = 6.6249451 Average = 0.30113387								‚ 1
	Eigenvalue	Difference	Proportion	Cumulative				‚
1	4.40254	3.20289	0.6645	0.6645				‚
2	1.19965	0.17666	0.1811	0.8456				4 ˆ
3	1.02299	0.172398	0.1544	1				‚
4	0.850593	0.363342	0.1284	1.1284				‚
5	0.487251	0.0993912	0.0735	1.202				‚
6	0.38786	0.0686193	0.0585	1.2605				‚
7	0.319241	0.0536397	0.0482	1.3087				‚
8	0.265601	0.112145	0.0401	1.3488				‚
9	0.153456	0.064495	0.0232	1.372				3 ˆ
10	0.0889609	0.0411158	0.0134	1.3854				E ‚
11	0.0478452	0.0688452	0.0072	1.3926				i ‚
12	-0.0210001	0.034991	-0.0032	1.3894				g ‚
13	-0.0559911	0.0330757	-0.0085	1.381				e ‚
14	-0.0890668	0.0404932	-0.0134	1.3675				n ‚
15	-0.12956	0.0700779	-0.0196	1.348				v ‚
16	-0.199638	0.0153881	-0.0301	1.3179				a 2 ˆ
17	-0.215026	0.0478948	-0.0325	1.2854				l ‚
18	-0.262921	0.0444705	-0.0397	1.2457				u ‚
19	-0.307391	0.0924255	-0.0464	1.1993				e ‚
20	-0.399817	0.046207	-0.0604	1.139				s ‚
21	-0.446024	0.0285872	-0.0673	1.0716				‚ 2
22	-0.474611		-0.0716	1				‚ 3
								1 ˆ 4
Interpretation: After the principal axis factoring but before the varimax rotation, 11 dimensions were indicated								‚
								‚
								‚ 5 6
								‚ 7
Eigenvectors								‚ 8 9
		1	2	3				‚ 0 1
aim1_hpv_types	2. Hay muchos tipos de Virus de Papiloma Humano (VPH)	0.17239	0.19237	0.13352				0 ˆ 2 3 4 5
aim1_bacteria	3. VPH es una infecciÃ³n bacteriana	0.20511	-0.15784	-0.12206				‚ 6 7 8
aim1_unknowing	4. Una persona puede estar infectado con VPH sin saberlo	0.14732	0.11828	-0.04519				‚ 9 0 1 2
aim1_clear_infection	5. Generalmente, casi todas las infecciones de VPH se resuelven espontÃ¡neamente despuÃ©s de dos aÃ±os	0.17788	0.29934	0.14461				‚
aim1_std	6. El VPH puede ser transmitido por contacto sexual	0.18717	0.29472	-0.23884				‚
aim1_wart_transmit	7. Una persona sin verrugas genitales puede transmitir el VPH	0.29682	0.06451	-0.19494				‚
aim1_opc	8. VPH puede causar cÃ¡ncer oro-farÃ­ngeo	0.25374	-0.4404	0.20872				‚
aim1_herpes	9. VPH puede causar herpes	0.28852	-0.49038	-0.23894				-1 ˆ
aim1_hiv	10. VPH puede causar VIH/SIDA	0.2907	-0.35142	0.08338				Šƒƒƒƒƒˆƒƒƒƒƒƒˆƒƒƒƒƒƒˆƒƒƒƒƒƒˆƒƒƒƒƒƒˆƒƒƒƒƒƒˆƒƒƒƒƒƒˆƒƒƒƒƒƒˆƒƒƒƒƒƒˆƒƒƒƒƒƒˆƒƒƒƒƒƒˆƒƒƒƒƒƒˆƒƒƒƒƒƒ
aim1_gwarts	11. VPH puede causar verrugas genitales	0.29772	0.13375	-0.29665				0 2 4 6 8 10 12 14 16 18 20 22
aim1_cervical_cancer	12. VPH puede causar cÃ¡ncer de cÃ©rvix	0.28435	0.04733	-0.18434
aim1_hpv_inc_fem	13. La tasa de VPH es mas alta en mujeres	0.11094	-0.00625	0.02481				Number
aim1_dysplasia_smoke	14. La displasia relacionada con VPH es mas comÃºn en personas fumadoras	0.11962	0.1349	0.21324
aim1_abnorm_pap	15. VPH puede causar resultados anormales del examen Papanicolaou	0.08863	0.2466	0.10553
aim1_same_type_gwoc	16. Las verrugas genitales son causadas por el mismo tipo de VPH que causa cÃ¡ncer de oro-farÃ­ngeo	0.23399	0.02627	0.36051
aim1_same_type_gwcc	17. Las verrugas genitales son causadas por el mismo tipo de VPH que causa cÃ¡ncer de cÃ©rvix	0.23636	0.09983	0.02424
aim1_hpv_cause_all_cc	18. Casi todos los canceres cervicales son causados por el VPH	0.24571	0.01083	-0.05449
aim1_condoms	19. Usar condÃ³n disminuye la posibilidad de contraer y de transmitir el VPH	0.18306	0.24088	-0.26694
aim1_condoms_protect	20. Inclusive despuÃ©s de ser vacunado para el VPH el uso de condÃ³n puede proveer protecciÃ³n de otras enfermedades sexualmente transmisibles y/o infecciones de VPH	0.12583	0.07667	-0.14526
aim1_antibiotics	21. Los antibiÃ³ticos puedes curar el VPH	0.21182	0.06001	0.25691
aim1_smoke_hpv	22. El cÃ¡ncer oro-farÃ­ngeo como resultado del consumo de tabaco (cigarrillos) es mas causante de muerte que el cÃ¡ncer oro-farÃ­ngeo causado por el VPH	0.16434	0.06634	0.40898
aim1_asymptomatic	23. Las etapas tempranas de cÃ¡ncer oro-farÃ­ngeo asociado con VPH son a menudo asintomÃ¡ticas	0.15307	0.06061	0.32143
Interpretation: Unrotated; strength of original variables on latent factors 1, 2, and 3.
	For latent factor 1 (in order, strongest first)- aim1_gwarts, aim1_wart_transmit, aim1_hiv had the strongest relationship with latent factor 1
	For latent factor 2 (in order, strongest first)- aim1_clear_infection, aim1_std, aim1_abnorm_pap had the strongest relationship with latent factor 2
	For latent factor 3 (in order, strongest first) - aim1_smoke_hpv, aim1_same_type_gwoc, aim1_asymptomatic had the strongest relationship with latent factor 3
Factor Pattern
		Factor1	Factor2	Factor3
aim1_hpv_types	2. Hay muchos tipos de Virus de Papiloma Humano (VPH)	0.36171	0.2107	0.13504
aim1_bacteria	3. VPH es una infecciÃ³n bacteriana	0.43036	-0.17288	-0.12345
aim1_unknowing	4. Una persona puede estar infectado con VPH sin saberlo	0.30912	0.12955	-0.04571
aim1_clear_infection	5. Generalmente, casi todas las infecciones de VPH se resuelven espontÃ¡neamente despuÃ©s de dos aÃ±os	0.37324	0.32787	0.14626
aim1_std	6. El VPH puede ser transmitido por contacto sexual	0.39272	0.3228	-0.24157
aim1_wart_transmit	7. Una persona sin verrugas genitales puede transmitir el VPH	0.6228	0.07066	-0.19717
aim1_opc	8. VPH puede causar cÃ¡ncer oro-farÃ­ngeo	0.5324	-0.48237	0.2111
aim1_herpes	9. VPH puede causar herpes	0.60537	-0.53711	-0.24167
aim1_hiv	10. VPH puede causar VIH/SIDA	0.60994	-0.38491	0.08433
aim1_gwarts	11. VPH puede causar verrugas genitales	0.62468	0.1465	-0.30004
aim1_cervical_cancer	12. VPH puede causar cÃ¡ncer de cÃ©rvix	0.59663	0.05184	-0.18645
aim1_hpv_inc_fem	13. La tasa de VPH es mas alta en mujeres	0.23277	-0.00685	0.0251
aim1_dysplasia_smoke	14. La displasia relacionada con VPH es mas comÃºn en personas fumadoras	0.25099	0.14775	0.21568
aim1_abnorm_pap	15. VPH puede causar resultados anormales del examen Papanicolaou	0.18596	0.2701	0.10674
aim1_same_type_gwoc	16. Las verrugas genitales son causadas por el mismo tipo de VPH que causa cÃ¡ncer de oro-farÃ­ngeo	0.49096	0.02877	0.36463
aim1_same_type_gwcc	17. Las verrugas genitales son causadas por el mismo tipo de VPH que causa cÃ¡ncer de cÃ©rvix	0.49594	0.10934	0.02452
aim1_hpv_cause_all_cc	18. Casi todos los canceres cervicales son causados por el VPH	0.51555	0.01186	-0.05511
aim1_condoms	19. Usar condÃ³n disminuye la posibilidad de contraer y de transmitir el VPH	0.38411	0.26384	-0.26999
aim1_condoms_protect	20. Inclusive despuÃ©s de ser vacunado para el VPH el uso de condÃ³n puede proveer protecciÃ³n de otras enfermedades sexualmente transmisibles y/o infecciones de VPH	0.26402	0.08398	-0.14692
aim1_antibiotics	21. Los antibiÃ³ticos puedes curar el VPH	0.44444	0.06573	0.25985
aim1_smoke_hpv	22. El cÃ¡ncer oro-farÃ­ngeo como resultado del consumo de tabaco (cigarrillos) es mas causante de muerte que el cÃ¡ncer oro-farÃ­ngeo causado por el VPH	0.34482	0.07266	0.41365
aim1_asymptomatic	23. Las etapas tempranas de cÃ¡ncer oro-farÃ­ngeo asociado con VPH son a menudo asintomÃ¡ticas	0.32118	0.06638	0.3251
Interpretations - unrotated factor loadings, range from -1 to +1 (correlations)
	Factor 1 (in order of strongest first) - aim1_gwarts, aim1_wart_transmit, aim1_hiv had the strongest unrotated loading onto (i.e., correlation with) Factor 1
	Factor 2 (in order of strongest first) - aim1_clear_infection, aim1_std, aim1_abnorm_pap had the strongest unrotated loading onto (i.e., correlation with) Factor 2
	Factor 3 (in order of strongest first) - aim1_smoke_hpv, aim1_same_type_gwoc, aim1_asymptomatic had the strongest unrotated loading onto (i.e., correlation with) Factor 3
Variance Explained by Each Factor
Factor1	Factor2	Factor3
4.40254	1.19965	1.02299		Each of these adds up to the final communality estimate (6.625…)
Interpretation: Factor 1 explains most of the variance in the HPV knowledge subscale
Final Communality Estimates: Total = 6.625182
aim1_hpv_types	aim1_bacteria	aim1_unknowing	aim1_clear_infection	aim1_std	aim1_wart_transmit	aim1_opc	aim1_herpes	aim1_hiv	aim1_gwarts	aim1_cervical_cancer	aim1_hpv_inc_fem	aim1_dysplasia_smoke	aim1_abnorm_pap	aim1_same_type_gwoc	aim1_same_type_gwcc	aim1_hpv_cause_all_cc	aim1_condoms	aim1_condoms_protect	aim1_antibiotics	aim1_smoke_hpv	aim1_asymptomatic
0.193461	0.230342	0.114425	0.268197	0.316791	0.431748	0.560696	0.713374	0.527296	0.501706	0.393418	0.0548603	0.131342	0.11893	0.37482	0.258509	0.268967	0.290043	0.0983448	0.269372	0.295287	0.213254
Interpretations: variances extracted from the factors (correlation matrix):
	Variables not represented particularly well in the common factor space (in order from least to moderate):
		aim1_hpv_inc_fem	0.0548603
		aim1_condoms_protect	0.0983448
		aim1_unknowing	0.114425
		aim1_abnorm_pap	0.11893
		aim1_dysplasia_smoke	0.131342
		aim1_hpv_types	0.193461
		aim1_asymptomatic	0.213254
		aim1_bacteria	0.230342
		aim1_same_type_gwcc	0.258509
		aim1_clear_infection	0.268197
		aim1_hpv_cause_all_cc	0.268967
		aim1_antibiotics	0.269372
		aim1_condoms	0.290043
		aim1_smoke_hpv	0.295287
	Variables that ARE represnted well in the common factor space (in order from best to moderately well):
		aim1_herpes	0.713374
		aim1_opc	0.560696
		aim1_hiv	0.527296
		aim1_gwarts	0.501706
		aim1_wart_transmit	0.431748
		aim1_cervical_cancer	0.393418
		aim1_same_type_gwoc	0.37482
		aim1_std	0.316791
The FACTOR Procedure
Rotation Method: Varimax
Orthogonal Transformation Matrix
	1	2	3
1	0.6282	0.59663	0.4994
2	0.48286	-0.80225	0.35105
3	-0.61009	-0.02061	0.79206
Interpretations: Orthoganal (Varimax) Rotation Transformation Matrix - used to multiply the unrotated factors to get the rotated factors (below).
Rotated Factor Pattern
		Factor1	Factor2	Factor3
aim1_hpv_types	2. Hay muchos tipos de Virus de Papiloma Humano (VPH)	0.24657	0.04399	0.36156		There are many types of Human Papillomavirus (HPV)
aim1_bacteria	3. VPH es una infecciÃ³n bacteriana	0.26219	0.39801	0.05645		HPV is a bacterial infection
aim1_unknowing	4. Una persona puede estar infectado con VPH sin saberlo	0.28463	0.08144	0.16365		A person can have HPV without knowing it
aim1_clear_infection	5. Generalmente, casi todas las infecciones de VPH se resuelven espontÃ¡neamente despuÃ©s de dos aÃ±os	0.30355	-0.04336	0.41734		Generally, most HPV infections resolve spontaneously within 2 years
aim1_std	6. El VPH puede ser transmitido por contacto sexual	0.54996	-0.01968	0.11811		HPV can be transmitted via sexual contact
aim1_wart_transmit	7. Una persona sin verrugas genitales puede transmitir el VPH	0.54565	0.31896	0.17967		A person can transmit HPV even if a genital wart is not present
aim1_opc	8. VPH puede causar cÃ¡ncer oro-farÃ­ngeo	-0.02726	0.70028	0.26375		HPV can cause oropharyngeal cancer
aim1_herpes	9. VPH puede causar herpes	0.26839	0.79707	-0.07765		HPV can cause herpes
aim1_hiv	10. VPH puede causar VIH/SIDA	0.14586	0.67096	0.23628		HPV can cause HIV/AIDS
aim1_gwarts	11. VPH puede causar verrugas genitales	0.64621	0.26136	0.12575		HPV can cause genital warts
aim1_cervical_cancer	12. VPH puede causar cÃ¡ncer de cÃ©rvix	0.51358	0.31822	0.16848		Some types of HPV cause cervical cancer
aim1_hpv_inc_fem	13. La tasa de VPH es mas alta en mujeres	0.12761	0.14385	0.13372		The rate of HPV is highest among women in their 30s
aim1_dysplasia_smoke	14. La displasia relacionada con VPH es mas comÃºn en personas fumadoras	0.09743	0.02677	0.34804		HPV related dysplasia occurs more commonly in smokers
aim1_abnorm_pap	15. VPH puede causar resultados anormales del examen Papanicolaou	0.18212	-0.10794	0.27223		HPV can cause an abnormal Pap smear test/Pap test in women
aim1_same_type_gwoc	16. Las verrugas genitales son causadas por el mismo tipo de VPH que causa cÃ¡ncer de oro-farÃ­ngeo	0.09985	0.26232	0.54409		Genital warts are caused by the same HPV type(s) that cause oropharyngeal cancer
aim1_same_type_gwcc	17. Las verrugas genitales son causadas por el mismo tipo de VPH que causa cÃ¡ncer de cÃ©rvix	0.34938	0.20766	0.30548		Genital warts are caused by the same HPV type(s) that cause cervical cancer
aim1_hpv_cause_all_cc	18. Casi todos los canceres cervicales son causados por el VPH	0.36322	0.29921	0.21798		Almost all cervical cancers are caused by HPV
aim1_condoms	19. Usar condÃ³n disminuye la posibilidad de contraer y de transmitir el VPH	0.53341	0.02307	0.07059		Using a condom will decrease the chance of transmitting/acquiring HPV
aim1_condoms_protect	20. Inclusive despuÃ©s de ser vacunado para el VPH el uso de condÃ³n puede proveer protecciÃ³n de otras enfermedades sexualmente transmisibles y/o infecciones de VPH	0.29604	0.09318	0.04496		Even after HPV vaccination, condoms continue to provide protection against future sexually transmitted infections (STIs) and/or HPV infections
aim1_antibiotics	21. Los antibiÃ³ticos puedes curar el VPH	0.1524	0.20708	0.45085		Antibiotics can cure HPV
aim1_smoke_hpv	22. El cÃ¡ncer oro-farÃ­ngeo como resultado del consumo de tabaco (cigarrillos) es mas causante de muerte que el cÃ¡ncer oro-farÃ­ngeo causado por el VPH	-0.00067	0.13891	0.52535		Oropharyngeal cancer caused by smoking is more deadly than oropharyngeal cancer caused by HPV
aim1_asymptomatic	23. Las etapas tempranas de cÃ¡ncer oro-farÃ­ngeo asociado con VPH son a menudo asintomÃ¡ticas	0.03547	0.13167	0.4412		Early stages of HPV oropharyngeal cancer are often asymptomatic
Interpretations: Rotated factor loadings, i.e., the correlations between the variables (subscale items) and the rotated factors. Ranges from -1 to +1. Rotated factors are what we are interested in and try to group and name.
	Factor 1	HPV genital warts and sexual contact
	Factor 2	Herpes, HIV/Aids, Oropharyngeal cancer and HPV
	Factor 3	HPV infections resolve, Genital warts and HPV cause oropharyngeal cancer, Antibiotics, Oropharyngeal HPV and smoking, asymptomatic HPV oropharyngeal
Variance Explained by Each Factor
Factor1	Factor2	Factor3
2.39785	2.3397	1.88763
Final Communality Estimates: Total = 6.625182
aim1_hpv_types	aim1_bacteria	aim1_unknowing	aim1_clear_infection	aim1_std	aim1_wart_transmit	aim1_opc	aim1_herpes	aim1_hiv	aim1_gwarts	aim1_cervical_cancer	aim1_hpv_inc_fem	aim1_dysplasia_smoke	aim1_abnorm_pap	aim1_same_type_gwoc	aim1_same_type_gwcc	aim1_hpv_cause_all_cc	aim1_condoms	aim1_condoms_protect	aim1_antibiotics	aim1_smoke_hpv	aim1_asymptomatic
0.193461	0.230342	0.114425	0.268197	0.316791	0.431748	0.560696	0.713374	0.527296	0.501706	0.393418	0.0548603	0.131342	0.11893	0.37482	0.258509	0.268967	0.290043	0.0983448	0.269372	0.295287	0.213254
Interpretations: The "proportion of each variable’s variance that can be explained by the retained factors after the rotation". Variances extracted from the rotated factors (correlation matrix):
	Variables not represented particularly well in the common rotated factor space (in order from least to moderate):
		aim1_hpv_inc_fem	0.0548603
		aim1_condoms_protect	0.0983448
		aim1_unknowing	0.114425
		aim1_abnorm_pap	0.11893
		aim1_dysplasia_smoke	0.131342
		aim1_hpv_types	0.193461
		aim1_asymptomatic	0.213254
		aim1_bacteria	0.230342
		aim1_same_type_gwcc	0.258509
		aim1_clear_infection	0.268197
		aim1_hpv_cause_all_cc	0.268967
		aim1_antibiotics	0.269372
		aim1_condoms	0.290043
		aim1_smoke_hpv	0.295287
	Variables that ARE represnted well in the common rotated factor space (in order from best to moderately well):
		aim1_herpes	0.713374
		aim1_opc	0.560696
		aim1_hiv	0.527296
		aim1_gwarts	0.501706
		aim1_wart_transmit	0.431748
		aim1_cervical_cancer	0.393418
		aim1_same_type_gwoc	0.37482
		aim1_std	0.316791
HPV Knowledge Subscale - Factor Analysis
Oblimin family without the TAU= option
The FACTOR Procedure
Rotation Method: Oblimin (tau = 0)
Oblique Transformation Matrix
	1	2	3
1	0.55244	0.44623	0.42
2	-0.88355	0.40039	0.59358
3	0.10163	-0.86262	0.76308
Inter-Factor Correlations
	Factor1	Factor2	Factor3
Factor1	1	0.22759	0.24117
Factor2	0.22759	1	0.25388
Factor3	0.24117	0.25388	1
Rotated Factor Pattern (Standardized Regression Coefficients)
		Factor1	Factor2	Factor3
aim1_hpv_types	2. Hay muchos tipos de Virus de Papiloma Humano (VPH)	-0.04251	0.23179	0.42468
aim1_bacteria	3. VPH es una infecciÃ³n bacteriana	0.53109	0.22646	-0.12492
aim1_unknowing	4. Una persona puede estar infectado con VPH sin saberlo	0.05741	0.312	0.14752
aim1_clear_infection	5. Generalmente, casi todas las infecciones de VPH se resuelven espontÃ¡neamente despuÃ©s de dos aÃ±os	-0.18765	0.27473	0.55626
aim1_std	6. El VPH puede ser transmitido por contacto sexual	-0.0835	0.67493	0.05109
aim1_wart_transmit	7. Una persona sin verrugas genitales puede transmitir el VPH	0.31234	0.50726	0.11234
aim1_opc	8. VPH puede causar cÃ¡ncer oro-farÃ­ngeo	0.76164	-0.19689	0.1445
aim1_herpes	9. VPH puede causar herpes	0.81048	0.1497	-0.18761
aim1_hiv	10. VPH puede causar VIH/SIDA	0.75677	-0.04512	0.12217
aim1_gwarts	11. VPH puede causar verrugas genitales	0.27162	0.59161	0.06296
aim1_cervical_cancer	12. VPH puede causar cÃ¡ncer de cÃ©rvix	0.38884	0.38933	0.11564
aim1_hpv_inc_fem	13. La tasa de VPH es mas alta en mujeres	0.16976	0.03287	0.17628
aim1_dysplasia_smoke	14. La displasia relacionada con VPH es mas comÃºn en personas fumadoras	-0.06767	-0.00858	0.51536
aim1_abnorm_pap	15. VPH puede causar resultados anormales del examen Papanicolaou	-0.24152	0.1105	0.48618
aim1_same_type_gwoc	16. Las verrugas genitales son causadas por el mismo tipo de VPH que causa cÃ¡ncer de oro-farÃ­ngeo	0.28084	-0.09567	0.57115
aim1_same_type_gwcc	17. Las verrugas genitales son causadas por el mismo tipo de VPH que causa cÃ¡ncer de cÃ©rvix	0.28615	0.18775	0.30546
aim1_hpv_cause_all_cc	18. Casi todos los canceres cervicales son causados por el VPH	0.38393	0.24785	0.15877
aim1_condoms	19. Usar condÃ³n disminuye la posibilidad de contraer y de transmitir el VPH	-0.07418	0.75775	-0.05292
aim1_condoms_protect	20. Inclusive despuÃ©s de ser vacunado para el VPH el uso de condÃ³n puede proveer protecciÃ³n de otras enfermedades sexualmente transmisibles y/o infecciones de VPH	0.02802	0.5154	-0.10286
aim1_antibiotics	21. Los antibiÃ³ticos puedes curar el VPH	0.21643	0.01076	0.47973
aim1_smoke_hpv	22. El cÃ¡ncer oro-farÃ­ngeo como resultado del consumo de tabaco (cigarrillos) es mas causante de muerte que el cÃ¡ncer oro-farÃ­ngeo causado por el VPH	0.12269	-0.17523	0.6087
aim1_asymptomatic	23. Las etapas tempranas de cÃ¡ncer oro-farÃ­ngeo asociado con VPH son a menudo asintomÃ¡ticas	0.07532	-0.07512	0.52839
Reference Axis Correlations
	Factor1	Factor2	Factor3
Factor1	1	-0.17723	-0.19471
Factor2	-0.17723	1	-0.21058
Factor3	-0.19471	-0.21058	1
Reference Structure (Semipartial Correlations)
		Factor1	Factor2	Factor3
aim1_hpv_types	2. Hay muchos tipos de Virus de Papiloma Humano (VPH)	-0.0406	0.22065	0.4029
aim1_bacteria	3. VPH es una infecciÃ³n bacteriana	0.50725	0.21558	-0.11852
aim1_unknowing	4. Una persona puede estar infectado con VPH sin saberlo	0.05484	0.297	0.13996
aim1_clear_infection	5. Generalmente, casi todas las infecciones de VPH se resuelven espontÃ¡neamente despuÃ©s de dos aÃ±os	-0.17923	0.26152	0.52773
aim1_std	6. El VPH puede ser transmitido por contacto sexual	-0.07975	0.64248	0.04847
aim1_wart_transmit	7. Una persona sin verrugas genitales puede transmitir el VPH	0.29832	0.48287	0.10658
aim1_opc	8. VPH puede causar cÃ¡ncer oro-farÃ­ngeo	0.72745	-0.18743	0.13709
aim1_herpes	9. VPH puede causar herpes	0.77411	0.14251	-0.17799
aim1_hiv	10. VPH puede causar VIH/SIDA	0.7228	-0.04295	0.11591
aim1_gwarts	11. VPH puede causar verrugas genitales	0.25943	0.56317	0.05973
aim1_cervical_cancer	12. VPH puede causar cÃ¡ncer de cÃ©rvix	0.37139	0.37061	0.10971
aim1_hpv_inc_fem	13. La tasa de VPH es mas alta en mujeres	0.16214	0.03129	0.16724
aim1_dysplasia_smoke	14. La displasia relacionada con VPH es mas comÃºn en personas fumadoras	-0.06463	-0.00817	0.48893
aim1_abnorm_pap	15. VPH puede causar resultados anormales del examen Papanicolaou	-0.23068	0.10518	0.46125
aim1_same_type_gwoc	16. Las verrugas genitales son causadas por el mismo tipo de VPH que causa cÃ¡ncer de oro-farÃ­ngeo	0.26824	-0.09107	0.54186
aim1_same_type_gwcc	17. Las verrugas genitales son causadas por el mismo tipo de VPH que causa cÃ¡ncer de cÃ©rvix	0.2733	0.17873	0.2898
aim1_hpv_cause_all_cc	18. Casi todos los canceres cervicales son causados por el VPH	0.3667	0.23593	0.15062
aim1_condoms	19. Usar condÃ³n disminuye la posibilidad de contraer y de transmitir el VPH	-0.07085	0.72132	-0.05021
aim1_condoms_protect	20. Inclusive despuÃ©s de ser vacunado para el VPH el uso de condÃ³n puede proveer protecciÃ³n de otras enfermedades sexualmente transmisibles y/o infecciones de VPH	0.02676	0.49062	-0.09759
aim1_antibiotics	21. Los antibiÃ³ticos puedes curar el VPH	0.20671	0.01025	0.45513
aim1_smoke_hpv	22. El cÃ¡ncer oro-farÃ­ngeo como resultado del consumo de tabaco (cigarrillos) es mas causante de muerte que el cÃ¡ncer oro-farÃ­ngeo causado por el VPH	0.11718	-0.1668	0.57749
aim1_asymptomatic	23. Las etapas tempranas de cÃ¡ncer oro-farÃ­ngeo asociado con VPH son a menudo asintomÃ¡ticas	0.07194	-0.0715	0.5013
Variance Explained by Each Factor Eliminating
Other Factors
Factor1	Factor2	Factor3
2.67771	2.31156	2.25173
Factor Structure (Correlations)
		Factor1	Factor2	Factor3
aim1_hpv_types	2. Hay muchos tipos de Virus de Papiloma Humano (VPH)	0.11266	0.32994	0.47328
aim1_bacteria	3. VPH es una infecciÃ³n bacteriana	0.5525	0.31562	0.06066
aim1_unknowing	4. Una persona puede estar infectado con VPH sin saberlo	0.164	0.36252	0.24058
aim1_clear_infection	5. Generalmente, casi todas las infecciones de VPH se resuelven espontÃ¡neamente despuÃ©s de dos aÃ±os	0.00903	0.37325	0.58075
aim1_std	6. El VPH puede ser transmitido por contacto sexual	0.08243	0.6689	0.20231
aim1_wart_transmit	7. Una persona sin verrugas genitales puede transmitir el VPH	0.45488	0.60686	0.31645
aim1_opc	8. VPH puede causar cÃ¡ncer oro-farÃ­ngeo	0.75167	0.01313	0.27819
aim1_herpes	9. VPH puede causar herpes	0.79931	0.28653	0.04586
aim1_hiv	10. VPH puede causar VIH/SIDA	0.77596	0.15813	0.29322
aim1_gwarts	11. VPH puede causar verrugas genitales	0.42144	0.66941	0.27867
aim1_cervical_cancer	12. VPH puede causar cÃ¡ncer de cÃ©rvix	0.50533	0.50718	0.30826
aim1_hpv_inc_fem	13. La tasa de VPH es mas alta en mujeres	0.21975	0.11626	0.22557
aim1_dysplasia_smoke	14. La displasia relacionada con VPH es mas comÃºn en personas fumadoras	0.05467	0.10686	0.49686
aim1_abnorm_pap	15. VPH puede causar resultados anormales del examen Papanicolaou	-0.09912	0.17896	0.45599
aim1_same_type_gwoc	16. Las verrugas genitales son causadas por el mismo tipo de VPH que causa cÃ¡ncer de oro-farÃ­ngeo	0.39681	0.11325	0.61459
aim1_same_type_gwcc	17. Las verrugas genitales son causadas por el mismo tipo de VPH que causa cÃ¡ncer de cÃ©rvix	0.40254	0.33043	0.42214
aim1_hpv_cause_all_cc	18. Casi todos los canceres cervicales son causados por el VPH	0.47862	0.37554	0.31428
aim1_condoms	19. Usar condÃ³n disminuye la posibilidad de contraer y de transmitir el VPH	0.08551	0.72743	0.12157
aim1_condoms_protect	20. Inclusive despuÃ©s de ser vacunado para el VPH el uso de condÃ³n puede proveer protecciÃ³n de otras enfermedades sexualmente transmisibles y/o infecciones de VPH	0.12051	0.49566	0.03475
aim1_antibiotics	21. Los antibiÃ³ticos puedes curar el VPH	0.33457	0.18181	0.53465
aim1_smoke_hpv	22. El cÃ¡ncer oro-farÃ­ngeo como resultado del consumo de tabaco (cigarrillos) es mas causante de muerte que el cÃ¡ncer oro-farÃ­ngeo causado por el VPH	0.2296	0.00723	0.5938
aim1_asymptomatic	23. Las etapas tempranas de cÃ¡ncer oro-farÃ­ngeo asociado con VPH son a menudo asintomÃ¡ticas	0.18566	0.07618	0.52749
Variance Explained by Each Factor Ignoring
Other Factors
Factor1	Factor2	Factor3
3.62827	3.24128	3.1951
Final Communality Estimates: Total = 8.500225
aim1_hpv_types	aim1_bacteria	aim1_unknowing	aim1_clear_infection	aim1_std	aim1_wart_transmit	aim1_opc	aim1_herpes	aim1_hiv	aim1_gwarts	aim1_cervical_cancer	aim1_hpv_inc_fem	aim1_dysplasia_smoke	aim1_abnorm_pap	aim1_same_type_gwoc	aim1_same_type_gwcc	aim1_hpv_cause_all_cc	aim1_condoms	aim1_condoms_protect	aim1_antibiotics	aim1_smoke_hpv	aim1_asymptomatic
0.272679	0.357327	0.158017	0.423895	0.454912	0.485462	0.610113	0.682113	0.615909	0.528048	0.429597	0.0808904	0.251445	0.265407	0.451629	0.306172	0.326731	0.538429	0.255267	0.330855	0.388348	0.28698
	aim1_herpes	0.682113
	aim1_hiv	0.615909
	aim1_opc	0.610113
	aim1_condoms	0.538429
	aim1_gwarts	0.528048
	aim1_wart_transmit	0.485462
	aim1_std	0.454912
	aim1_same_type_gwoc	0.451629
	aim1_cervical_cancer	0.429597
	aim1_clear_infection	0.423895
	aim1_smoke_hpv	0.388348
	aim1_bacteria	0.357327
	aim1_antibiotics	0.330855
	aim1_hpv_cause_all_cc	0.326731
	aim1_same_type_gwcc	0.306172
	aim1_asymptomatic	0.28698
	aim1_hpv_types	0.272679
	aim1_abnorm_pap	0.265407
	aim1_condoms_protect	0.255267
	aim1_dysplasia_smoke	0.251445
	aim1_unknowing	0.158017
	aim1_hpv_inc_fem	0.0808904

## Sheet: Appendix 3
		Appendix 4. HPV vaccination knowledge1 among university dental students in Colombia and Mexico
		Individual Questions	N Missing	Frequency Correct	Percent Correct
q24	24	Were you aware of the HPV vaccines before taking this survey?	7	84	73.04
q25	25	There are vaccines that provide immunity against certain types of HPV	4	86	72.88
q26	26	The effectiveness of the HPV vaccine does not decrease over time	4	18	15.25
q27	27	HPV vaccines can protect women against HPV related cervical cancer	3	61	51.26
q28	28	HPV vaccines can protect men and women against HPV related oropharyngeal cancer	4	37	31.36
q29	29	HPV vaccines can protect men and women against HPV related anal cancer	4	25	21.19
q30	30	HPV vaccines do not protect an individual from all types of HPV	4	43	36.44
q31	31	Individuals who receive the HPV vaccines do not have to be concerned with practicing safe sex (e.g. using condoms)	3	105	88.24
q32	32	HPV vaccination increases the likelihood of people engaging in risky sexual behaviors (e.g. multiple partners, unprotected sex, etc.)	4	60	50.85
q33	33	Generally, HPV vaccines are safe	3	72	60.5
q34	34	In general, HPV vaccines do not cause serious side effects	3	28	23.53
q35	35	HPV vaccines are expensive for uninsured individuals	4	23	19.49
q36	36	HPV vaccines are covered by most insurance providers	3	49	41.18
q37	37	HPV vaccines are administered in one dose	3	32	26.89
q38	38	HPV vaccines can protect men and women against HPV related genital warts	4	47	39.83
q39	39	People who have already had genital warts cannot get the HPV vaccines	3	34	28.57
q40	40	HPV vaccines are only effective for individuals who have never had sex	3	64	53.78
q41	41	Being in a monogamous relationship eliminates your risk of HPV infection	3	52	43.7
q42	42	Women who have had an abnormal Pap smear/Pap test should not receive the HPV vaccines	6	21	18.1
q43	43	The Centers for Disease Control and Prevention (CDC) recommends that the HPV vaccines should be administered to both males and females	4	58	49.1
q44	44	Discussing the HPV vaccines provide an opportunity to have a conversation with your patients about their sexual behaviors (e.g. sexual history, practicing safe sex, etc.)	5	76	64.96
q45	45	HPV vaccines are highly effective at preventing cervical cancer precursors	3	42	35.29
q46	46	When is HPV vaccination ideally recommended?	17	73	69.52
q47	47	What is the optimal age for HPV vaccination in females?	8	33	28.95
q48	48	What is the optimal age for HPV vaccination in males?	12	12	10.34
		1Frequency and percent of participants answering HPV knowledge survey questions correctly. Participants answered an average (mean) of 44.74% (15.04 SD) of all HPV knowledge subscale questions correctly and 42.09% (17.54 SD) of HPV vaccination knowledge subscale questions correctly. Missing answers were considered, whereby percent correct was calculated using the number of questions answered in th…

## Sheet: Appendix 4
	Appendix 3. HPV knowledge1 among university dental students in Colombia and Mexico
	Survey Question	N Missing	Frequency Correct	Percent Correct
2	There are many types of Human Papillomavirus	4	83	70.34
3	HPV is a bacterial infection	5	54	46.15
4	A person can have HPV without knowing it	7	100	86.96
5	Generally, most HPV infections resolve spontaneously	4	8	6.78
6	HPV can be transmitted via sexual contact	3	97	81.51
7	A person can transmit HPV even if a genital wart is not present	6	74	63.79
8	HPV can cause oropharyngeal cancer	3	52	43.7
9	HPV can cause herpes	3	19	15.97
10	HPV can cause HIV/AIDS	3	36	30.25
11	HPV can cause genital warts	3	83	69.75
12	Some types of HPV cause cervical cancer	5	55	47.01
13	The rate of HPV is highest among women in their 30s	5	10	8.55
14	HPV related dysplasia occurs more commonly in smokers	5	17	14.53
15	HPV can cause an abnormal Pap smear/Pap test in women	5	60	51.28
16	Genital warts are caused by the same HPV type(s) that cause oropharyngeal cancer	5	13	11.11
17	Genital warts are caused by the same HPV type(s) that cause cervical cancer	3	10	8.4
18	Almost all cervical cancers are caused by HPV	5	23	19.66
19	Using a condom will decrease the chance of transmitting/acquiring HPV	4	102	86.44
20	Even after HPV vaccination, condoms continue to provide protection against future Sexually Transmitted Infections (STIs) and/or HPV infections	3	105	88.24
21	Antibiotics can cure HPV	5	57	48.72
22	Oropharyngeal cancer caused by smoking is more deadly than oropharyngeal cancer caused by HPV	4	50	42.37
23	Early stages of HPV related oropharyngeal cancer are often asymptomatic	4	50	42.37
	1Frequency and percent of participants answering HPV knowledge survey questions correctly. Participants answered an average (mean) of 44.74% (15.04 SD) of all HPV knowledge subscale questions correctly and 42.09% (17.54 SD) of HPV vaccination knowledge subscale questions correctly. Missing answers were considered, whereby percent correct was calculated using the number of questions answered in th…

[truncated: 1 more sheets: USA 2017 Paper]
