# Supplementary material for: Cross-cultural adaptation of a Spanish version of a previously validated HPV survey that evaluates dental students’ knowledge, perception and clinical practices in Latin America
Source: BMC Oral Health. 2022 Mar 14;22:72. doi: 10.1186/s12903-022-02108-2 (PMC8922929; doi:10.1186/s12903-022-02108-2)
Supplement: Supplementary file 3 — Additional file 3: Complete survey. [file 12903_2022_2108_MOESM3_ESM.xlsx]

## Sheet: Data Dictionary Dental Survey
Variable Name	Type	Len	Format	Informat	Question Spanish	Question English	Composite Group	Coding
sex	Num					Sex and/or gender	Demographics	1, Masculino | 0, Femenino | ., Other or Missing
age	Num					Age group	Demographics	18-29 años de edad | ., <18 or Missing
relig	Num					Religion and/or Religious affiliation	Demographics	1, Catholic | 2, Other | ., Missing
assoc_degree	Num					Associate's degree	Demographics	1, Checked
higher_degree	Num					Bachelor's degree and/or higher	Demographics	1, Checked
Country	Char					Country location of residence	Demographics	Mexico or Columbia
aim1_hpv_types	Num	8	AIM1_HPV_TYPES_.	BEST32.	2. Hay muchos tipos de Virus de Papiloma Humano (VPH)	2. There are many types of Human Papillomavirus (HPV)	HPV knowledge	1, Verdad | 0, Falso | 99, No sabe
aim1_bacteria	Num	8	AIM1_BACTERIA_.	BEST32.	3. VPH es una infecciÃ³n bacteriana	3. HPV is a bacterial infection	HPV knowledge	1, Verdad | 0, Falso | 99, No sabe
aim1_unknowing	Num	8	AIM1_UNKNOWING_.	BEST32.	4. Una persona puede estar infectado con VPH sin saberlo	4. A person can have HPV without knowing it	HPV knowledge	1, Verdad | 0, Falso | 99, No sabe
aim1_clear_infection	Num	8	AIM1_CLEAR_INFECTION_.	BEST32.	5. Generalmente, casi todas las infecciones de VPH se resuelven espontÃ¡neamente despuÃ©s de dos aÃ±os	5. Generally, most HPV infections resolve spontaneously within 2 years	HPV knowledge	1, Verdad | 0, Falso | 99, No sabe
aim1_std	Num	8	AIM1_STD_.	BEST32.	6. El VPH puede ser transmitido por contacto sexual	6. HPV can be transmitted via sexual contact	HPV knowledge	1, Verdad | 0, Falso | 99, No sabe
aim1_wart_transmit	Num	8	AIM1_WART_TRANSMIT_.	BEST32.	7. Una persona sin verrugas genitales puede transmitir el VPH	7. A person can transmit HPV even if a genital wart is not present	HPV knowledge	1, Verdad | 0, Falso | 99, No sabe
aim1_opc	Num	8	AIM1_OPC_.	BEST32.	8. VPH puede causar cÃ¡ncer oro-farÃ­ngeo	8. HPV can cause oropharyngeal cancer	HPV knowledge	1, Verdad | 0, Falso | 99, No sabe
aim1_herpes	Num	8	AIM1_HERPES_.	BEST32.	9. VPH puede causar herpes	9. HPV can cause herpes	HPV knowledge	1, Verdad | 0, Falso | 99, No sabe
aim1_hiv	Num	8	AIM1_HIV_.	BEST32.	10. VPH puede causar VIH/SIDA	10. HPV can cause HIV/AIDS	HPV knowledge	1, Verdad | 0, Falso | 99, No sabe
aim1_gwarts	Num	8	AIM1_GWARTS_.	BEST32.	11. VPH puede causar verrugas genitales	11. HPV can cause genital warts	HPV knowledge	1, Verdad | 0, Falso | 99, No sabe
aim1_cervical_cancer	Num	8	AIM1_CERVICAL_CANCER_.	BEST32.	12. VPH puede causar cÃ¡ncer de cÃ©rvix	12. HPV can cause cervical cancer	HPV knowledge	1, Verdad | 0, Falso | 99, No sabe
aim1_hpv_inc_fem	Num	8	AIM1_HPV_INC_FEM_.	BEST32.	13. La tasa de VPH es mas alta en mujeres	13. The rate of HPV is highest among women in their 30s	HPV knowledge	1, Verdad | 0, Falso | 99, No sabe
aim1_dysplasia_smoke	Num	8	AIM1_DYSPLASIA_SMOKE_.	BEST32.	14. La displasia relacionada con VPH es mas comÃºn en personas fumadoras	14. HPV related dysplasia occurs more commonly in smokers	HPV knowledge	1, Verdad | 0, Falso | 99, No sabe
aim1_abnorm_pap	Num	8	AIM1_ABNORM_PAP_.	BEST32.	15. VPH puede causar resultados anormales del examen Papanicolaou	15. HPV can cause an abnormal Pap smear/Pap test in women	HPV knowledge	1, Verdad | 0, Falso | 99, No sabe
aim1_same_type_gwoc	Num	8	AIM1_SAME_TYPE_GWOC_.	BEST32.	16. Las verrugas genitales son causadas por el mismo tipo de VPH que causa cÃ¡ncer de oro-farÃ­ngeo	16. Genital warts are caused by the same HPV type(s) that cause oropharyngeal cancer	HPV knowledge	1, Verdad | 0, Falso | 99, No sabe
aim1_same_type_gwcc	Num	8	AIM1_SAME_TYPE_GWCC_.	BEST32.	17. Las verrugas genitales son causadas por el mismo tipo de VPH que causa cÃ¡ncer de cÃ©rvix	17. Genital warts are caused by the same HPV type(s) that cause cervical cancer	HPV knowledge	1, Verdad | 0, Falso | 99, No sabe
aim1_hpv_cause_all_cc	Num	8	AIM1_HPV_CAUSE_ALL_CC_.	BEST32.	18. Casi todos los canceres cervicales son causados por el VPH	18. Almost all cervical cancers are caused by HPV	HPV knowledge	1, Verdad | 0, Falso | 99, No sabe
aim1_condoms	Num	8	AIM1_CONDOMS_.	BEST32.	19. Usar condÃ³n disminuye la posibilidad de contraer y de transmitir el VPH	19. Using a condom will decrease the chance of transmitting/acquiring HPV	HPV knowledge	1, Verdad | 0, Falso | 99, No sabe
aim1_condoms_protect	Num	8	AIM1_CONDOMS_PROTECT_.	BEST32.	20. Inclusive despuÃ©s de ser vacunado para el VPH el uso de condÃ³n puede proveer protecciÃ³n de otras enfermedades sexualmente transmisibles y/o infecciones de VPH	20. Even after HPV vaccination, condoms continue to provide protection against future Sexually Transmitted Infections (STIs) and/or HPV infections	HPV knowledge	1, Verdad | 0, Falso | 99, No sabe
aim1_antibiotics	Num	8	AIM1_ANTIBIOTICS_.	BEST32.	21. Los antibiÃ³ticos puedes curar el VPH	21. Antibiotics can cure HPV	HPV knowledge	1, Verdad | 0, Falso | 99, No sabe
aim1_smoke_hpv	Num	8	AIM1_SMOKE_HPV_.	BEST32.	22. El cÃ¡ncer oro-farÃ­ngeo como resultado del consumo de tabaco (cigarrillos) es mas causante de muerte que el cÃ¡ncer oro-farÃ­ngeo causado por el VPH	22. Oropharyngeal cancer caused by smoking is more deadly than oropharyngeal cancer caused by HPV	HPV knowledge	1, Verdad | 0, Falso | 99, No sabe
aim1_asymptomatic	Num	8	AIM1_ASYMPTOMATIC_.	BEST32.	23. Las etapas tempranas de cÃ¡ncer oro-farÃ­ngeo asociado con VPH son a menudo asintomÃ¡ticas	23. Early stages of HPV related oropharyngeal cancer are often asymptomatic	HPV knowledge	1, Verdad | 0, Falso | 99, No sabe
aim1_vac_know	Num	8	AIM1_VAC_KNOW_.	BEST32.	24. Sabias algo sobre el VPH antes de responder este cuestionario? (Seleccione con una X al frente de la respuesta correcta)	24. Were you aware of the HPV vaccines before taking this survey?	HPV vaccine knowledge	1, Si | 0, No
aim1_vac_immune	Num	8	AIM1_VAC_IMMUNE_.	BEST32.	25. Hay unas vacunas que proveen inmunidad en contra ciertos tipos de VPH	25. There are vaccines that provide immunity against certain types of HPV	HPV vaccine knowledge	1, Verdad | 0, Falso | 99, No sabe
aim1_vac_immunity	Num	8	AIM1_VAC_IMMUNITY_.	BEST32.	26. La efectividad de la vacuna del VPH no disminuye con el tiempo	26. The effectiveness of the HPV vaccine does not decrease over time.	HPV vaccine knowledge	1, Verdad | 0, Falso | 99, No sabe
aim1_vac_cerv_cancer	Num	8	AIM1_VAC_CERV_CANCER_.	BEST32.	27. Las vacunas del VPH protegen a las mujeres de contraer cÃ¡ncer cervical asociado al VPH	27. HPV vaccines can protect women against HPV related cervical cancer	HPV vaccine knowledge	1, Verdad | 0, Falso | 99, No sabe
aim1_vac_opc	Num	8	AIM1_VAC_OPC_.	BEST32.	28. Las vacunas del VPH protegen a las mujeres de contraer cÃ¡ncer oro-farÃ­ngeo asociado al VPH	28. HPV vaccines can protect men and women against HPV related oropharyngeal cancer	HPV vaccine knowledge	1, Verdad | 0, Falso | 99, No sabe
aim1_vac_anal_cancer	Num	8	AIM1_VAC_ANAL_CANCER_.	BEST32.	29. Las vacunas del VPH protegen a las mujeres de contraer cÃ¡ncer anal asociado al VPH	29. HPV vaccines can protect men and women against HPV related anal cancer	HPV vaccine knowledge	1, Verdad | 0, Falso | 99, No sabe
aim1_vac_full_protect	Num	8	AIM1_VAC_FULL_PROTECT_.	BEST32.	30. Las vacunas del VPH no protege a un individuo de todos los tipos de VPH	30. HPV vaccines do not protect an individual from all types of HPV	HPV vaccine knowledge	1, Verdad | 0, Falso | 99, No sabe
aim1_vac_safe_sex	Num	8	AIM1_VAC_SAFE_SEX_.	BEST32.	31. Individuos vacunados en contra del VPH no tienen que preocuparse de tener sexo seguro (ejemplo: no necesitan usar de condÃ³n)	31. Individuals who receive the HPV vaccines do not have to be concerned with practicing safe sex (e.g. using condoms)	HPV vaccine knowledge	1, Verdad | 0, Falso | 99, No sabe
aim1_vac_not_safe_sex	Num	8	AIM1_VAC_NOT_SAFE_SEX_.	BEST32.	32. La vacunaciÃ³n en contra del VPH incrementa la posibilidad de que las personas incurran en actividades sexuales de riesgo (ejemplo: mÃºltiples parejas, sexo sin protecciÃ³n, etc)	32. HPV vaccination increases the likelihood of people engaging in risky sexual behaviors (e.g. multiple partners, unprotected sex, etc.)	HPV vaccine knowledge	1, Verdad | 0, Falso | 99, No sabe
aim1_vac_unsafe	Num	8	AIM1_VAC_UNSAFE_.	BEST32.	33. Generalmente, las vacunas del VPH son seguras	33. Generally, HPV vaccines are safe	HPV vaccine knowledge	1, Verdad | 0, Falso | 99, No sabe
aim1_vac_side_eff	Num	8	AIM1_VAC_SIDE_EFF_.	BEST32.	34. En general, las vacunas del VPH no causan efectos secundarios serios	34. In general, HPV vaccines do not cause serious side effects	HPV vaccine knowledge	1, Verdad | 0, Falso | 99, No sabe
aim1_vac_expense	Num	8	AIM1_VAC_EXPENSE_.	BEST32.	35. Las vacunas de VPH son muy costosas para personas sin seguro medico	35. HPV vaccines are expensive for uninsured individuals	HPV vaccine knowledge	1, Verdad | 0, Falso | 99, No sabe
aim1_vac_insurance	Num	8	AIM1_VAC_INSURANCE_.	BEST32.	36. Las vacunas de VPH son cubiertas por casi todos los seguros mÃ©dicos	36. HPV vaccines are covered by most insurance providers	HPV vaccine knowledge	1, Verdad | 0, Falso | 99, No sabe
aim1_vac_dose	Num	8	AIM1_VAC_DOSE_.	BEST32.	37. Las vacunas de VPH son administradas en una sola dosis	37. HPV vaccines are administered in one dose	HPV vaccine knowledge	1, Verdad | 0, Falso | 99, No sabe
aim1_vac_gwarts	Num	8	AIM1_VAC_GWARTS_.	BEST32.	38. Las vacunas de VPH pueden proteger a las mujeres y hombre de las verrugas genitales asociadas a VPH	38. HPV vaccines can protect men and women against HPV related genital warts	HPV vaccine knowledge	1, Verdad | 0, Falso | 99, No sabe
aim1_vac_gwarts_prevent	Num	8	AIM1_VAC_GWARTS_PREVENT_.	BEST32.	39. Personas con verrugas genitales no pueden ser vacunados con la vacuna del VPH	39. People who have already had genital warts cannot get the HPV vaccines	HPV vaccine knowledge	1, Verdad | 0, Falso | 99, No sabe
aim1_vac_abstinence	Num	8	AIM1_VAC_ABSTINENCE_.	BEST32.	40. La vacuna del VPH es efectiva solo en personas que no han tenido ningÃºn tipo de contacto sexual	40. HPV vaccines are only effective for individuals who have never had sex	HPV vaccine knowledge	1, Verdad | 0, Falso | 99, No sabe
aim1_vac_monorel	Num	8	AIM1_VAC_MONOREL_.	BEST32.	41. Estar en una relaciÃ³n monÃ³gama elimina el riesgo de infectarse con VPH	41. Being in a monogamous relationship eliminates your risk of HPV infection	HPV vaccine knowledge	1, Verdad | 0, Falso | 99, No sabe
aim1_vac_pap	Num	8	AIM1_VAC_PAP_.	BEST32.	42. Mujeres con resultados anormales de Papanicolaou no deben ser vacunas la vacuna del VPH	42. Women who have had an abnormal Pap smear/Pap test should not receive the HPV vaccines	HPV vaccine knowledge	1, Verdad | 0, Falso | 99, No sabe
aim1_vac_administer	Num	8	AIM1_VAC_ADMINISTER_.	BEST32.	43. El centro de control y prevenciÃ³n de enfermedades (CDC) recomienda la vacunaciÃ³n de VPH para mujeres y hombres	43. The Centers for Disease Control and Prevention (CDC) recommends that the HPV vaccines should be administered to both males and females	HPV vaccine knowledge	1, Verdad | 0, Falso | 99, No sabe
aim1_vac_convo	Num	8	AIM1_VAC_CONVO_.	BEST32.	44. Discutir con sus pacientes sobre VPH le permite tener una conversaciÃ³n con sus pacientes sobre el comportamiento sexual de ellos (ejemplo: historia sexual, practica de sexo seguro, etc.)	44. Discussing the HPV vaccines provide an opportunity to have a conversation with your patients about their sexual behaviors (e.g. sexual history, practicing safe sex, etc.)	HPV vaccine knowledge	1, Verdad | 0, Falso | 99, No sabe
aim1_vac_prev_cc	Num	8	AIM1_VAC_PREV_CC_.	BEST32.	45. Las vacunas de VPH son altamente efectivas para la prevenciÃ³n de precursores de cÃ¡ncer cervical.	45. HPV vaccines are highly effective at preventing cervical cancer precursors	HPV vaccine knowledge	1, Verdad | 0, Falso | 99, No sabe
aim1_vac_rec	Num	8	AIM1_VAC_REC_.	BEST32.	46. Cuando es recomendada idealmente la vacuna del VPH? (Seleccione con una X al frente de la respuesta correcta)	46. When is HPV vaccination ideally recommended?	HPV vaccine knowledge	1, Antes de ser sexualmente activo(a) | 2, Antes de planear un embarazo | 3, Cuando ya se es sexualmente activo | 90, Otro | 99, No sabe
aim1_vac_age_fem	Num	8	AIM1_VAC_AGE_FEM_.	BEST32.	47. Cual es la edad optima para administrar la vacuna del VPH a las mujeres? (Seleccione con una X al frente de la respuesta correcta)	47. What is the optimal age for HPV vaccination in females?	HPV vaccine knowledge	1, 9-12 años de edad | 2, 13-17 años de edad | 3, 18-30 años de edad | 4, >31 años de edad | 90, Otro | 99, No sabe
aim1_vac_age_male	Num	8	AIM1_VAC_AGE_MALE_.	BEST32.	48. Cual es la edad optima para administrar la vacuna del VPH a los hombres? (Seleccione con una X al frente de la respuesta correcta)	48. What is the optimal age for HPV vaccination in males?	HPV vaccine knowledge	1, 9-12 años de edad | 2, 13-17 años de edad | 3, 18-30 años de edad | 4, >31 años de edad | 90, Otro | 99, No sabe
aim1_oc_screen_freq	Num	8	AIM1_OC_SCREEN_FREQ_.	BEST32.	49. En un consultorio odontolÃ³gico, que tan seguido debe un paciente recibir un examen oral y de cabeza y cuello para evaluar lesiones que pueden ser cancerosas? (Seleccione con una X al frente de la respuesta correcta)	49. In the dental office, how often should a patient receive an oral, head, and neck cancer examination?	HPV-OPC knowledge	0, En todas las visitas odontológicas | 1, Una vez al año | 2, Una vez cada dos años | 3, Una vez cada tres años | 99, No sabe
aim1_oc_screen_pts___0	Num	8	AIM1_OC_SCREEN_PTS___0_.	BEST32.	50. En que grupo de edades se debe realizar examinaciÃ³n oral y de cabeza y cuello para evaluar lesiones que pueden ser cancerosas? (Seleccione con una X al frente de la respuesta correcta) (choice=0-9 aÃ±os de edad)	50. Which age group(s) should an oral, head, and neck cancer examination be performed on?	HPV-OPC knowledge	0, 0-9 años de edad | 1, 10-19 años de edad | 2, 20-29 años de edad | 3, 30-39 años de edad | 4, 40-49 años de edad | 5, 50-59 años de edad | 6, 60 años de edad y mas | 99, No sabe
aim1_oc_screen_pts___1	Num	8	AIM1_OC_SCREEN_PTS___1_.	BEST32.	50. En que grupo de edades se debe realizar examinaciÃ³n oral y de cabeza y cuello para evaluar lesiones que pueden ser cancerosas? (Seleccione con una X al frente de la respuesta correcta) (choice=10-19 aÃ±os de edad)	50. Which age group(s) should an oral, head, and neck cancer examination be performed on?	HPV-OPC knowledge	0, 0-9 años de edad | 1, 10-19 años de edad | 2, 20-29 años de edad | 3, 30-39 años de edad | 4, 40-49 años de edad | 5, 50-59 años de edad | 6, 60 años de edad y mas | 99, No sabe
aim1_oc_screen_pts___2	Num	8	AIM1_OC_SCREEN_PTS___2_.	BEST32.	50. En que grupo de edades se debe realizar examinaciÃ³n oral y de cabeza y cuello para evaluar lesiones que pueden ser cancerosas? (Seleccione con una X al frente de la respuesta correcta) (choice=20-29 aÃ±os de edad)	50. Which age group(s) should an oral, head, and neck cancer examination be performed on?	HPV-OPC knowledge	0, 0-9 años de edad | 1, 10-19 años de edad | 2, 20-29 años de edad | 3, 30-39 años de edad | 4, 40-49 años de edad | 5, 50-59 años de edad | 6, 60 años de edad y mas | 99, No sabe
aim1_oc_screen_pts___3	Num	8	AIM1_OC_SCREEN_PTS___3_.	BEST32.	50. En que grupo de edades se debe realizar examinaciÃ³n oral y de cabeza y cuello para evaluar lesiones que pueden ser cancerosas? (Seleccione con una X al frente de la respuesta correcta) (choice=30-39 aÃ±os de edad)	50. Which age group(s) should an oral, head, and neck cancer examination be performed on?	HPV-OPC knowledge	0, 0-9 años de edad | 1, 10-19 años de edad | 2, 20-29 años de edad | 3, 30-39 años de edad | 4, 40-49 años de edad | 5, 50-59 años de edad | 6, 60 años de edad y mas | 99, No sabe
aim1_oc_screen_pts___4	Num	8	AIM1_OC_SCREEN_PTS___4_.	BEST32.	50. En que grupo de edades se debe realizar examinaciÃ³n oral y de cabeza y cuello para evaluar lesiones que pueden ser cancerosas? (Seleccione con una X al frente de la respuesta correcta) (choice=40-49 aÃ±os de edad)	50. Which age group(s) should an oral, head, and neck cancer examination be performed on?	HPV-OPC knowledge	0, 0-9 años de edad | 1, 10-19 años de edad | 2, 20-29 años de edad | 3, 30-39 años de edad | 4, 40-49 años de edad | 5, 50-59 años de edad | 6, 60 años de edad y mas | 99, No sabe
aim1_oc_screen_pts___5	Num	8	AIM1_OC_SCREEN_PTS___5_.	BEST32.	50. En que grupo de edades se debe realizar examinaciÃ³n oral y de cabeza y cuello para evaluar lesiones que pueden ser cancerosas? (Seleccione con una X al frente de la respuesta correcta) (choice=50-59 aÃ±os de edad)	50. Which age group(s) should an oral, head, and neck cancer examination be performed on?	HPV-OPC knowledge	0, 0-9 años de edad | 1, 10-19 años de edad | 2, 20-29 años de edad | 3, 30-39 años de edad | 4, 40-49 años de edad | 5, 50-59 años de edad | 6, 60 años de edad y mas | 99, No sabe
aim1_oc_screen_pts___6	Num	8	AIM1_OC_SCREEN_PTS___6_.	BEST32.	50. En que grupo de edades se debe realizar examinaciÃ³n oral y de cabeza y cuello para evaluar lesiones que pueden ser cancerosas? (Seleccione con una X al frente de la respuesta correcta) (choice=60 aÃ±os de edad y mas)	50. Which age group(s) should an oral, head, and neck cancer examination be performed on?	HPV-OPC knowledge	0, 0-9 años de edad | 1, 10-19 años de edad | 2, 20-29 años de edad | 3, 30-39 años de edad | 4, 40-49 años de edad | 5, 50-59 años de edad | 6, 60 años de edad y mas | 99, No sabe
aim1_oc_screen_pts___99	Num	8	AIM1_OC_SCREEN_PTS___99_.	BEST32.	50. En que grupo de edades se debe realizar examinaciÃ³n oral y de cabeza y cuello para evaluar lesiones que pueden ser cancerosas? (Seleccione con una X al frente de la respuesta correcta) (choice=No sabe)	50. Which age group(s) should an oral, head, and neck cancer examination be performed on?	HPV-OPC knowledge	0, 0-9 años de edad | 1, 10-19 años de edad | 2, 20-29 años de edad | 3, 30-39 años de edad | 4, 40-49 años de edad | 5, 50-59 años de edad | 6, 60 años de edad y mas | 99, No sabe
aim1_race_prev	Num	8	AIM1_RACE_PREV_.	BEST32.	51. Que grupo Ã©tnico/racial tiene la tasa mas alta de cÃ¡ncer oro-farÃ­ngeo? (Seleccione con una X al frente de la respuesta correcta)	51. Which ethnic/racial background has the highest rate of oropharyngeal cancer?	HPV-OPC knowledge	1, Indio(a) Americano o Nativo de Alaska | 2, Asiático | 3, Negro | 4, Hispano, Latino(a) | 5, Nativo de Hawái o de otra Isla del Pacifico | 6, Blanco o caucásico | 7, Multirracial | 99, No sabe
aim1_age_oc_prev	Num	8	AIM1_AGE_OC_PREV_.	BEST32.	52. Cual grupo de edades se tiene la taza mas alta de cÃ¡ncer oro-farÃ­ngeo? (Seleccione con una X al frente de la respuesta correcta)	52. Which age group has the highest rate of oropharyngeal cancer?	HPV-OPC knowledge	0, 19 años de edad o menos | 1, 20-29 años de edad | 2, 30-39 años de edad | 3, 40-49 años de edad | 4, 50-59 años de edad | 5, 60 años de edad y mas | 99, No sabe
aim1_sex_prev	Num	8	AIM1_SEX_PREV_.	BEST32.	53. Cual sexo/genero tiene las taza mas alta de cÃ¡ncer oro-farÃ­ngeo? (Seleccione con una X al frente de la respuesta correcta)	53. Which sex/gender has the highest rate of oropharyngeal cancer?	HPV-OPC knowledge	1, Hombres | 2, Mujeres | 99, No sabe
aim1_age_hpv_prev	Num	8	AIM1_AGE_HPV_PREV_.	BEST32.	54. Cual grupo de edades se tiene la taza mas alta infecciÃ³n con VPH? (Seleccione con una X al frente de la respuesta correcta)	54. Which age group has the highest rate of HPV infections?	HPV-OPC knowledge	0, 19 años de edad o menos | 1, 20-29 años de edad | 2, 30-39 años de edad | 3, 40-49 años de edad | 4, 50-59 años de edad | 5, 60 años de edad y mas | 99, No sabe
aim1_oc_att_hpv	Num	8	AIM1_OC_ATT_HPV_.	BEST32.	55. Que porcentaje de cÃ¡ncer oro-farÃ­ngeo es atribuido al VPH? (Seleccione con una X al frente de la respuesta correcta)	55. What percentage of oropharyngeal cancer is attributed to HPV?	HPV-OPC knowledge	1, 13% | 2, 26% | 3, 51% | 4, 72% | 5, 89% | 99, No sabe
aim1_oc_location	Num	8	AIM1_OC_LOCATION_.	BEST32.	56. Durante los Ãºltimos 10 aÃ±os, cual de todas las Ã¡reas de la cavidad oral mencionadas abajo ha presentado la mayor taza de cÃ¡ncer oro-farÃ­ngeo asociado al VPH? (Seleccione con una X al frente de la respuesta correcta)	56. Over the last ten years, which of the following oral locations had the most increase in rate for HPV related oropharyngeal cancer?	HPV-OPC knowledge	1, Mucosa bucal | 2, Área dorsal de la lengua | 3, Piso de la boca | 4, Paladar duro | 5, Mucosa labial | 6, Parte posterior oro-faríngea incluyendo amígdalas | 7, Paladar suave | 99, No sabe
aim1_10yr_inc	Num	8	AIM1_10YR_INC_.	BEST32.	57. Durante los Ãºltimos 10 aÃ±os, cual grupo de edad ha mostrado el mayor incremento de taza de cÃ¡ncer oro-farÃ­ngeo asociado al VPH? (Seleccione con una X al frente de la respuesta correcta)	57. Over the last ten years, which age group has shown the most increase in rate for HPV related oropharyngeal cancer?	HPV-OPC knowledge	1, 19 años de edad o menos | 2, 20 - 39 años de edad | 3, 40 - 59 años de edad | 4, 60 - 79 años de edad | 5, 80 años de edad y mas | 99, No sabe
aim1_info_sources___1	Num	8	AIM1_INFO_SOURCES___1_.	BEST32.	58. Cual de estos profesionales son fuentes de conocimiento clÃ­nico sobre el tema de mas confiable cÃ¡ncer oro-farÃ­ngeo asociado al VPH? (seleccione todas las respuestas que sean aplicables) (choice=Un representante de la asociaciÃ³n odontolÃ³gica)	58. Which of the following professionals are the most reliable clinical sources of HPV and oropharyngeal cancer information?	HPV-OPC knowledge	1, Un representante de la asociación odontológica | 2, Higienista oral | 3, Odontólogo(a) salubrista (salud publica) | 4, Profesor de investigación de la faculta de odontología | 5, Odontólogo general | 6, Oncólogo de cabeza y cuello | 7, Cirujano oral y maxilo-facial | 8, Sobreviviente de cáncer oro-faríngeo | 9, Especialista de medicina oral | 10, Patólogo oral | 11, Otorrinolaringólogo | 12, P…
aim1_info_sources___2	Num	8	AIM1_INFO_SOURCES___2_.	BEST32.	58. Cual de estos profesionales son fuentes de conocimiento clÃ­nico sobre el tema de mas confiable cÃ¡ncer oro-farÃ­ngeo asociado al VPH? (seleccione todas las respuestas que sean aplicables) (choice=Higienista oral)	58. Which of the following professionals are the most reliable clinical sources of HPV and oropharyngeal cancer information?	HPV-OPC knowledge	1, Un representante de la asociación odontológica | 2, Higienista oral | 3, Odontólogo(a) salubrista (salud publica) | 4, Profesor de investigación de la faculta de odontología | 5, Odontólogo general | 6, Oncólogo de cabeza y cuello | 7, Cirujano oral y maxilo-facial | 8, Sobreviviente de cáncer oro-faríngeo | 9, Especialista de medicina oral | 10, Patólogo oral | 11, Otorrinolaringólogo | 12, P…
aim1_info_sources___3	Num	8	AIM1_INFO_SOURCES___3_.	BEST32.	58. Cual de estos profesionales son fuentes de conocimiento clÃ­nico sobre el tema de mas confiable cÃ¡ncer oro-farÃ­ngeo asociado al VPH? (seleccione todas las respuestas que sean aplicables) (choice=OdontÃ³logo(a) salubrista (salud publica))	58. Which of the following professionals are the most reliable clinical sources of HPV and oropharyngeal cancer information?	HPV-OPC knowledge	1, Un representante de la asociación odontológica | 2, Higienista oral | 3, Odontólogo(a) salubrista (salud publica) | 4, Profesor de investigación de la faculta de odontología | 5, Odontólogo general | 6, Oncólogo de cabeza y cuello | 7, Cirujano oral y maxilo-facial | 8, Sobreviviente de cáncer oro-faríngeo | 9, Especialista de medicina oral | 10, Patólogo oral | 11, Otorrinolaringólogo | 12, P…
aim1_info_sources___4	Num	8	AIM1_INFO_SOURCES___4_.	BEST32.	58. Cual de estos profesionales son fuentes de conocimiento clÃ­nico sobre el tema de mas confiable cÃ¡ncer oro-farÃ­ngeo asociado al VPH? (seleccione todas las respuestas que sean aplicables) (choice=Profesor de investigaciÃ³n de la faculta de odontologÃ	58. Which of the following professionals are the most reliable clinical sources of HPV and oropharyngeal cancer information?	HPV-OPC knowledge	1, Un representante de la asociación odontológica | 2, Higienista oral | 3, Odontólogo(a) salubrista (salud publica) | 4, Profesor de investigación de la faculta de odontología | 5, Odontólogo general | 6, Oncólogo de cabeza y cuello | 7, Cirujano oral y maxilo-facial | 8, Sobreviviente de cáncer oro-faríngeo | 9, Especialista de medicina oral | 10, Patólogo oral | 11, Otorrinolaringólogo | 12, P…
aim1_info_sources___5	Num	8	AIM1_INFO_SOURCES___5_.	BEST32.	58. Cual de estos profesionales son fuentes de conocimiento clÃ­nico sobre el tema de mas confiable cÃ¡ncer oro-farÃ­ngeo asociado al VPH? (seleccione todas las respuestas que sean aplicables) (choice=OdontÃ³logo general)	58. Which of the following professionals are the most reliable clinical sources of HPV and oropharyngeal cancer information?	HPV-OPC knowledge	1, Un representante de la asociación odontológica | 2, Higienista oral | 3, Odontólogo(a) salubrista (salud publica) | 4, Profesor de investigación de la faculta de odontología | 5, Odontólogo general | 6, Oncólogo de cabeza y cuello | 7, Cirujano oral y maxilo-facial | 8, Sobreviviente de cáncer oro-faríngeo | 9, Especialista de medicina oral | 10, Patólogo oral | 11, Otorrinolaringólogo | 12, P…
aim1_info_sources___6	Num	8	AIM1_INFO_SOURCES___6_.	BEST32.	58. Cual de estos profesionales son fuentes de conocimiento clÃ­nico sobre el tema de mas confiable cÃ¡ncer oro-farÃ­ngeo asociado al VPH? (seleccione todas las respuestas que sean aplicables) (choice=OncÃ³logo de cabeza y cuello)	58. Which of the following professionals are the most reliable clinical sources of HPV and oropharyngeal cancer information?	HPV-OPC knowledge	1, Un representante de la asociación odontológica | 2, Higienista oral | 3, Odontólogo(a) salubrista (salud publica) | 4, Profesor de investigación de la faculta de odontología | 5, Odontólogo general | 6, Oncólogo de cabeza y cuello | 7, Cirujano oral y maxilo-facial | 8, Sobreviviente de cáncer oro-faríngeo | 9, Especialista de medicina oral | 10, Patólogo oral | 11, Otorrinolaringólogo | 12, P…
aim1_info_sources___7	Num	8	AIM1_INFO_SOURCES___7_.	BEST32.	58. Cual de estos profesionales son fuentes de conocimiento clÃ­nico sobre el tema de mas confiable cÃ¡ncer oro-farÃ­ngeo asociado al VPH? (seleccione todas las respuestas que sean aplicables) (choice=Cirujano oral y maxilo-facial)	58. Which of the following professionals are the most reliable clinical sources of HPV and oropharyngeal cancer information?	HPV-OPC knowledge	1, Un representante de la asociación odontológica | 2, Higienista oral | 3, Odontólogo(a) salubrista (salud publica) | 4, Profesor de investigación de la faculta de odontología | 5, Odontólogo general | 6, Oncólogo de cabeza y cuello | 7, Cirujano oral y maxilo-facial | 8, Sobreviviente de cáncer oro-faríngeo | 9, Especialista de medicina oral | 10, Patólogo oral | 11, Otorrinolaringólogo | 12, P…
aim1_info_sources___8	Num	8	AIM1_INFO_SOURCES___8_.	BEST32.	58. Cual de estos profesionales son fuentes de conocimiento clÃ­nico sobre el tema de mas confiable cÃ¡ncer oro-farÃ­ngeo asociado al VPH? (seleccione todas las respuestas que sean aplicables) (choice=Sobreviviente de cÃ¡ncer oro-farÃ­ngeo)	58. Which of the following professionals are the most reliable clinical sources of HPV and oropharyngeal cancer information?	HPV-OPC knowledge	1, Un representante de la asociación odontológica | 2, Higienista oral | 3, Odontólogo(a) salubrista (salud publica) | 4, Profesor de investigación de la faculta de odontología | 5, Odontólogo general | 6, Oncólogo de cabeza y cuello | 7, Cirujano oral y maxilo-facial | 8, Sobreviviente de cáncer oro-faríngeo | 9, Especialista de medicina oral | 10, Patólogo oral | 11, Otorrinolaringólogo | 12, P…
aim1_info_sources___9	Num	8	AIM1_INFO_SOURCES___9_.	BEST32.	58. Cual de estos profesionales son fuentes de conocimiento clÃ­nico sobre el tema de mas confiable cÃ¡ncer oro-farÃ­ngeo asociado al VPH? (seleccione todas las respuestas que sean aplicables) (choice=Especialista de medicina oral)	58. Which of the following professionals are the most reliable clinical sources of HPV and oropharyngeal cancer information?	HPV-OPC knowledge	1, Un representante de la asociación odontológica | 2, Higienista oral | 3, Odontólogo(a) salubrista (salud publica) | 4, Profesor de investigación de la faculta de odontología | 5, Odontólogo general | 6, Oncólogo de cabeza y cuello | 7, Cirujano oral y maxilo-facial | 8, Sobreviviente de cáncer oro-faríngeo | 9, Especialista de medicina oral | 10, Patólogo oral | 11, Otorrinolaringólogo | 12, P…
aim1_info_sources___10	Num	8	AIM1_INFO_SOURCES___10_.	BEST32.	58. Cual de estos profesionales son fuentes de conocimiento clÃ­nico sobre el tema de mas confiable cÃ¡ncer oro-farÃ­ngeo asociado al VPH? (seleccione todas las respuestas que sean aplicables) (choice=PatÃ³logo oral)	58. Which of the following professionals are the most reliable clinical sources of HPV and oropharyngeal cancer information?	HPV-OPC knowledge	1, Un representante de la asociación odontológica | 2, Higienista oral | 3, Odontólogo(a) salubrista (salud publica) | 4, Profesor de investigación de la faculta de odontología | 5, Odontólogo general | 6, Oncólogo de cabeza y cuello | 7, Cirujano oral y maxilo-facial | 8, Sobreviviente de cáncer oro-faríngeo | 9, Especialista de medicina oral | 10, Patólogo oral | 11, Otorrinolaringólogo | 12, P…
aim1_info_sources___11	Num	8	AIM1_INFO_SOURCES___11_.	BEST32.	58. Cual de estos profesionales son fuentes de conocimiento clÃ­nico sobre el tema de mas confiable cÃ¡ncer oro-farÃ­ngeo asociado al VPH? (seleccione todas las respuestas que sean aplicables) (choice=OtorrinolaringÃ³logo)	58. Which of the following professionals are the most reliable clinical sources of HPV and oropharyngeal cancer information?	HPV-OPC knowledge	1, Un representante de la asociación odontológica | 2, Higienista oral | 3, Odontólogo(a) salubrista (salud publica) | 4, Profesor de investigación de la faculta de odontología | 5, Odontólogo general | 6, Oncólogo de cabeza y cuello | 7, Cirujano oral y maxilo-facial | 8, Sobreviviente de cáncer oro-faríngeo | 9, Especialista de medicina oral | 10, Patólogo oral | 11, Otorrinolaringólogo | 12, P…
aim1_info_sources___12	Num	8	AIM1_INFO_SOURCES___12_.	BEST32.	58. Cual de estos profesionales son fuentes de conocimiento clÃ­nico sobre el tema de mas confiable cÃ¡ncer oro-farÃ­ngeo asociado al VPH? (seleccione todas las respuestas que sean aplicables) (choice=Periodoncista)	58. Which of the following professionals are the most reliable clinical sources of HPV and oropharyngeal cancer information?	HPV-OPC knowledge	1, Un representante de la asociación odontológica | 2, Higienista oral | 3, Odontólogo(a) salubrista (salud publica) | 4, Profesor de investigación de la faculta de odontología | 5, Odontólogo general | 6, Oncólogo de cabeza y cuello | 7, Cirujano oral y maxilo-facial | 8, Sobreviviente de cáncer oro-faríngeo | 9, Especialista de medicina oral | 10, Patólogo oral | 11, Otorrinolaringólogo | 12, P…
aim1_hpv_scope	Num	8	AIM1_HPV_SCOPE_.	BEST32.	59. Discutir la asociaciÃ³n entre cÃ¡ncer oro-farÃ­ngeo y el VPH hace parte del rol profesional de la odontologÃ­a	59. Discussing the link between HPV and oropharyngeal cancer falls within the scope and role of a dental professional.	HPV-OPC knowledge	1, <span style="font-size: 10pt;"><b> Muy en desacuerdo</b></span> | 2, En desacuerdo | 3, Neutral | 4, De acuerdo | 5, <span style="font-size: 10pt;"><b> Muy de acuerdo</b></span> | 99, No sabe
aim1_vac_rec_scope	Num	8	AIM1_VAC_REC_SCOPE_.	BEST32.	60. Recomendar a un paciente la vacunaciÃ³n del VPH hace parte del rol profesional de la odontologÃ­a	60. Recommending HPV vaccination falls within the scope and role of a dental professional.	HPV-OPC knowledge	1, <span style="font-size: 10pt;"><b> Muy en desacuerdo</b></span> | 2, En desacuerdo | 3, Neutral | 4, De acuerdo | 5, <span style="font-size: 10pt;"><b> Muy de acuerdo</b></span> | 99, No sabe
aim1_vac_admin_scope	Num	8	AIM1_VAC_ADMIN_SCOPE_.	BEST32.	61. La administraciÃ³n de la vacuna del VPH en el consultorio odontolÃ³gico hace parte del rol profesional de la odontologÃ­a	61. Administering the HPV vaccines inside the dental office falls within the scope and role of a dental professional.	HPV-OPC knowledge	1, <span style="font-size: 10pt;"><b> Muy en desacuerdo</b></span> | 2, En desacuerdo | 3, Neutral | 4, De acuerdo | 5, <span style="font-size: 10pt;"><b> Muy de acuerdo</b></span> | 99, No sabe
aim2_med_hist_items___1	Num	8	AIM2_MED_HIST_ITEMS___1_.	BEST32.	66. Cuales de los siguientes puntos estÃ¡n presentes en la historia clÃ­nica de su facultad de odontologÃ­a? (seleccione todas las respuestas que sean aplicables) (choice=Etapa de infecciÃ³n del VIH/SIDA)	66. Based on what you remember, which of the following items are included on the medical history forms at your dental school?	Curriculum evaluation	1, Etapa de infección del VIH/SIDA | 2, Etapa de infección del VPH | 3, Numero de parejas sexuales (total de parejas en el pasado y el presente) | 4, Historia previa de cáncer oro-faríngeo | 5, Historia de comportamiento sexual ( ejemplo: sexo vaginal, sexo anal, sexo oral) | 6, Historia de enfermedades de transmisión sexual
aim2_med_hist_items___2	Num	8	AIM2_MED_HIST_ITEMS___2_.	BEST32.	66. Cuales de los siguientes puntos estÃ¡n presentes en la historia clÃ­nica de su facultad de odontologÃ­a? (seleccione todas las respuestas que sean aplicables) (choice=Etapa de infecciÃ³n del VPH)	66. Based on what you remember, which of the following items are included on the medical history forms at your dental school?	Curriculum evaluation	1, Etapa de infección del VIH/SIDA | 2, Etapa de infección del VPH | 3, Numero de parejas sexuales (total de parejas en el pasado y el presente) | 4, Historia previa de cáncer oro-faríngeo | 5, Historia de comportamiento sexual ( ejemplo: sexo vaginal, sexo anal, sexo oral) | 6, Historia de enfermedades de transmisión sexual
aim2_med_hist_items___3	Num	8	AIM2_MED_HIST_ITEMS___3_.	BEST32.	66. Cuales de los siguientes puntos estÃ¡n presentes en la historia clÃ­nica de su facultad de odontologÃ­a? (seleccione todas las respuestas que sean aplicables) (choice=Numero de parejas sexuales (total de parejas en el pasado y el presente))	66. Based on what you remember, which of the following items are included on the medical history forms at your dental school?	Curriculum evaluation	1, Etapa de infección del VIH/SIDA | 2, Etapa de infección del VPH | 3, Numero de parejas sexuales (total de parejas en el pasado y el presente) | 4, Historia previa de cáncer oro-faríngeo | 5, Historia de comportamiento sexual ( ejemplo: sexo vaginal, sexo anal, sexo oral) | 6, Historia de enfermedades de transmisión sexual
aim2_med_hist_items___4	Num	8	AIM2_MED_HIST_ITEMS___4_.	BEST32.	66. Cuales de los siguientes puntos estÃ¡n presentes en la historia clÃ­nica de su facultad de odontologÃ­a? (seleccione todas las respuestas que sean aplicables) (choice=Historia previa de cÃ¡ncer oro-farÃ­ngeo)	66. Based on what you remember, which of the following items are included on the medical history forms at your dental school?	Curriculum evaluation	1, Etapa de infección del VIH/SIDA | 2, Etapa de infección del VPH | 3, Numero de parejas sexuales (total de parejas en el pasado y el presente) | 4, Historia previa de cáncer oro-faríngeo | 5, Historia de comportamiento sexual ( ejemplo: sexo vaginal, sexo anal, sexo oral) | 6, Historia de enfermedades de transmisión sexual
aim2_med_hist_items___5	Num	8	AIM2_MED_HIST_ITEMS___5_.	BEST32.	66. Cuales de los siguientes puntos estÃ¡n presentes en la historia clÃ­nica de su facultad de odontologÃ­a? (seleccione todas las respuestas que sean aplicables) (choice=Historia de comportamiento sexual ( ejemplo: sexo vaginal, sexo anal, sexo oral))	66. Based on what you remember, which of the following items are included on the medical history forms at your dental school?	Curriculum evaluation	1, Etapa de infección del VIH/SIDA | 2, Etapa de infección del VPH | 3, Numero de parejas sexuales (total de parejas en el pasado y el presente) | 4, Historia previa de cáncer oro-faríngeo | 5, Historia de comportamiento sexual ( ejemplo: sexo vaginal, sexo anal, sexo oral) | 6, Historia de enfermedades de transmisión sexual
aim2_med_hist_items___6	Num	8	AIM2_MED_HIST_ITEMS___6_.	BEST32.	66. Cuales de los siguientes puntos estÃ¡n presentes en la historia clÃ­nica de su facultad de odontologÃ­a? (seleccione todas las respuestas que sean aplicables) (choice=Historia de enfermedades de transmisiÃ³n sexual)	66. Based on what you remember, which of the following items are included on the medical history forms at your dental school?	Curriculum evaluation	1, Etapa de infección del VIH/SIDA | 2, Etapa de infección del VPH | 3, Numero de parejas sexuales (total de parejas en el pasado y el presente) | 4, Historia previa de cáncer oro-faríngeo | 5, Historia de comportamiento sexual ( ejemplo: sexo vaginal, sexo anal, sexo oral) | 6, Historia de enfermedades de transmisión sexual
aim2_comm_oc_screen	Num	8	AIM2_COMM_OC_SCREEN_.	BEST32.	73. Cual de las siguientes opciones describe mas apropiadamente su procedimiento normal para conversar con sus pacientes sobre el propÃ³sito y resultados de las evaluaciones de cÃ¡ncer oral, de cabeza y cuello?	73. Which of the following describes your typical approach in communicating with patients about the purpose and the results of their oral, head, and neck cancer examination?	Clinical Procedures	1, Yo no realizo esas evaluaciones y no las discuto con mis pacientes | 2, Yo realizo esas evaluaciones y pero no las discuto con mis pacientes a menos que ellos pregunte | 3, Yo discuto las evaluaciones con mis pacientes antes de comenzar el examen | 4, Yo discuto las evaluaciones con mis pacientes después de realizar el examen | 7, Yo discuto las evaluaciones con mis pacientes antes y después d…
aim2_comm_hpvopc_link	Num	8	AIM2_COMM_HPVOPC_LINK_.	BEST32.	74. Si usted tuviera que discutir la relaciÃ³n entre VPH y el cÃ¡ncer oro-farÃ­ngeo con sus pacientes, cual de los siguientes puntos cree usted que facilitarÃ­an esta conversaciÃ³n?	74. If you were to discuss the relationship between HPV and oropharyngeal cancer with your patients, which of the following do you think would best facilitate this conversation?	Clinical Procedures	1, Tener la posibilidad de mencionar diferentes campañas publicitarias de la asociación odontológica y/o de otros grupos profesionales | 2, Tener recursos de la asociación odontológica y de la asociación odontológica de higienista (volantes, vallas publicitarias, artículos científicos, etc) que enfatice la información en la importancia de educar a la población y pacientes en general sobre el VPH …
aim2_comm_hpv_vac	Num	8	AIM2_COMM_HPV_VAC_.	BEST32.	75. CuÃ¡l frase describe mejor como usted se comunica con pacientes acerca de las vacunas contra el VPH?	75. Which statement best describes how you communicate with patients about the HPV vaccines?	Clinical Procedures	1, No lo discuto con mis pacientes y no tengo planes de discutirlo | 2, No lo discuto con mis pacientes pero he pensado en discutirlo | 3, Yo a veces lo discuto con mis pacientes | 4, Yo lo discuto a menudo con mis pacientes | 5, Yo lo discuto siempre con mis pacientes | 90, Otro
aim2_comm_sh	Num	8	AIM2_COMM_SH_.	BEST32.	76. CuÃ¡l frase describe mejor como usted comunica a sus pacientes la conexiÃ³n de la salud oral y sistÃ©mica?	76. Which statement best describes how you communicate with patients about their oral/systemic health?	Clinical Procedures	1, No discuto con mis pacientes la conexión y no tengo planes de discutirlo | 2, No discuto con mis pacientes la conexión pero he pensado en discutirlo | 3, Yo a veces discuto la conexión con mis pacientes | 4, Yo discuto la conexión a menudo con mis pacientes | 5, Yo discuto la conexión siempre con mis pacientes | 90, Otro
aim2_comm_abuse	Num	8	AIM2_COMM_ABUSE_.	BEST32.	80. Abuso (ejemplo: violencia domÃ©stica, abuso a menores, abuso adulto mayor.	Based on your experience, how difficult or easy is it to discuss the following topics with your patients? 80. Abuse (e.g., domestic violence, child abuse, elder abuse)	Barriers	1, <span style="font-size: 10pt;"><b>Muy<br>difícil</b></span> | 2, Difícil | 3, Neutral | 4, Fácil | 5, <span style="font-size: 10pt;"><b>Muy<br>fácil</b></span> | 99, No experiencia
aim2_comm_eat_dis	Num	8	AIM2_COMM_EAT_DIS_.	BEST32.	81. DesÃ³rdenes alimenticios	81. Eating disorders	Barriers	1, <span style="font-size: 10pt;"><b>Muy<br>difícil</b></span> | 2, Difícil | 3, Neutral | 4, Fácil | 5, <span style="font-size: 10pt;"><b>Muy<br>fácil</b></span> | 99, No experiencia
aim2_comm_stds	Num	8	AIM2_COMM_STDS_.	BEST32.	82. Historia de enfermedades sexualmente transmisibles (ETS)	82. Sexually transmitted infection (STI or STD) history	Barriers	1, <span style="font-size: 10pt;"><b>Muy<br>difícil</b></span> | 2, Difícil | 3, Neutral | 4, Fácil | 5, <span style="font-size: 10pt;"><b>Muy<br>fácil</b></span> | 99, No experiencia
aim2_comm_sex_behav	Num	8	AIM2_COMM_SEX_BEHAV_.	BEST32.	83. Comportamientos sexuales (ejemplo: sexo oral, sexo anal)	83. Sexual behaviors (e.g., oral sex, anal sex)	Barriers	1, <span style="font-size: 10pt;"><b>Muy<br>difícil</b></span> | 2, Difícil | 3, Neutral | 4, Fácil | 5, <span style="font-size: 10pt;"><b>Muy<br>fácil</b></span> | 99, No experiencia
aim2_comm_sub_dis	Num	8	AIM2_COMM_SUB_DIS_.	BEST32.	84. Consumo y dependencia de sustancias psicoactivas (tabaco, alcohol, drogas)	84. Substance use disorders (e.g., tobacco use, alcohol use, illicit drugs)	Barriers	1, <span style="font-size: 10pt;"><b>Muy<br>difícil</b></span> | 2, Difícil | 3, Neutral | 4, Fácil | 5, <span style="font-size: 10pt;"><b>Muy<br>fácil</b></span> | 99, No experiencia
aim2_comm_vac_hist	Num	8	AIM2_COMM_VAC_HIST_.	BEST32.	85. Historial de vacunas	85. Vaccination history	Barriers	1, <span style="font-size: 10pt;"><b>Muy<br>difícil</b></span> | 2, Difícil | 3, Neutral | 4, Fácil | 5, <span style="font-size: 10pt;"><b>Muy<br>fácil</b></span> | 99, No experiencia
aim2_comm_sexual_health	Num	8	AIM2_COMM_SEXUAL_HEALTH_.	BEST32.	86. CuÃ¡l frase describe mejor como usted se comunica con pacientes acerca de su historia sexual?	86. Which statement best describes how you communicate with patients about their sexual history?	Clinical Procedures	1, No lo discuto con mis pacientes y no tengo planes de discutirlo | 2, No lo discuto con mis pacientes pero he pensado en discutirlo | 3, Yo a veces lo discuto con mis pacientes | 4, Yo lo discuto a menudo con mis pacientes | 5, Yo lo discuto siempre con mis pacientes | 90, Otro
aim2_barr_opp_sex	Num	8	AIM2_BARR_OPP_SEX_.	BEST32.	89. El paciente es del sexo opuesto	89. The patient is of the opposite sex	Barriers	1, <span style="font-size: 10pt;"><b> Muy en desacuerdo</b></span> | 2, En desacuerdo | 3, Neutral | 4, De acuerdo | 5, <span style="font-size: 10pt;"><b> Muy de acuerdo</b></span> | 99, No sabe
aim2_barr_time	Num	8	AIM2_BARR_TIME_.	BEST32.	90. No hay suficiente tiempo para discutir el tema durante la cita	90. There is not enough time to discuss this during appointments	Barriers	1, <span style="font-size: 10pt;"><b> Muy en desacuerdo</b></span> | 2, En desacuerdo | 3, Neutral | 4, De acuerdo | 5, <span style="font-size: 10pt;"><b> Muy de acuerdo</b></span> | 99, No sabe
aim2_barr_comfort	Num	8	AIM2_BARR_COMFORT_.	BEST32.	91. No me siento cÃ³modo(a) con el tema	91. I do not feel comfortable with the topic	Barriers	1, <span style="font-size: 10pt;"><b> Muy en desacuerdo</b></span> | 2, En desacuerdo | 3, Neutral | 4, De acuerdo | 5, <span style="font-size: 10pt;"><b> Muy de acuerdo</b></span> | 99, No sabe
aim2_barr_other_member	Num	8	AIM2_BARR_OTHER_MEMBER_.	BEST32.	92. Miembros adicionales del equipo odontolÃ³gico podrÃ­an esta en al habitaciÃ³n	92. Additional dental team members would also have to be in the room	Barriers	1, <span style="font-size: 10pt;"><b> Muy en desacuerdo</b></span> | 2, En desacuerdo | 3, Neutral | 4, De acuerdo | 5, <span style="font-size: 10pt;"><b> Muy de acuerdo</b></span> | 99, No sabe
aim2_barr_confidentiality	Num	8	AIM2_BARR_CONFIDENTIALITY_.	BEST32.	93. Problemas de confidencialidad	93. Confidentiality issues	Barriers	1, <span style="font-size: 10pt;"><b> Muy en desacuerdo</b></span> | 2, En desacuerdo | 3, Neutral | 4, De acuerdo | 5, <span style="font-size: 10pt;"><b> Muy de acuerdo</b></span> | 99, No sabe
aim2_barr_minor	Num	8	AIM2_BARR_MINOR_.	BEST32.	94. El paciente era un menor de edad	94. The patient was a minor	Barriers	1, <span style="font-size: 10pt;"><b> Muy en desacuerdo</b></span> | 2, En desacuerdo | 3, Neutral | 4, De acuerdo | 5, <span style="font-size: 10pt;"><b> Muy de acuerdo</b></span> | 99, No sabe
aim2_barr_age	Num	8	AIM2_BARR_AGE_.	BEST32.	95. Hay mucha diferencia de edad entre el paciente y yo	95. There was a large age difference (older/younger) between the patient and me	Barriers	1, <span style="font-size: 10pt;"><b> Muy en desacuerdo</b></span> | 2, En desacuerdo | 3, Neutral | 4, De acuerdo | 5, <span style="font-size: 10pt;"><b> Muy de acuerdo</b></span> | 99, No sabe
aim2_barr_role	Num	8	AIM2_BARR_ROLE_.	BEST32.	96. No creo que sea mi papel como profesional de la salud oral discutir la historia sexual de los pacientes	96. I do not believe it is my role as an oral health professional to discuss a patient's sexual history	Barriers	1, <span style="font-size: 10pt;"><b> Muy en desacuerdo</b></span> | 2, En desacuerdo | 3, Neutral | 4, De acuerdo | 5, <span style="font-size: 10pt;"><b> Muy de acuerdo</b></span> | 99, No sabe
aim2_barr_privacy	Num	8	AIM2_BARR_PRIVACY_.	BEST32.	97. El diseÃ±o fÃ­sico de mi consultorio no proporciona suficiente privacidad (Ejemplo: presencia de otros pacientes en el Ã¡rea de examen, no hay puertas en el Ã¡rea de examen)	97. The physical layout of my office does not afford enough privacy (e.g., other patients' presence in a larger exam area, no doors on the exam room, etc.)	Barriers	1, <span style="font-size: 10pt;"><b> Muy en desacuerdo</b></span> | 2, En desacuerdo | 3, Neutral | 4, De acuerdo | 5, <span style="font-size: 10pt;"><b> Muy de acuerdo</b></span> | 99, No sabe
aim2_barr_lack_info	Num	8	AIM2_BARR_LACK_INFO_.	BEST32.	98. No tengo suficiente informaciÃ³n acerca de las vacunas contra el VPH	98. I do not have enough information about the HPV vaccines	Barriers	1, <span style="font-size: 10pt;"><b> Muy en desacuerdo</b></span> | 2, En desacuerdo | 3, Neutral | 4, De acuerdo | 5, <span style="font-size: 10pt;"><b> Muy de acuerdo</b></span> | 99, No sabe
aim2_barr_vac_safety	Num	8	AIM2_BARR_VAC_SAFETY_.	BEST32.	99. Estoy preocupado por la seguridad de las vacunas contra el VPH	99. I am concerned with the safety of the HPV vaccines	Barriers	1, <span style="font-size: 10pt;"><b> Muy en desacuerdo</b></span> | 2, En desacuerdo | 3, Neutral | 4, De acuerdo | 5, <span style="font-size: 10pt;"><b> Muy de acuerdo</b></span> | 99, No sabe
aim2_barr_liability	Num	8	AIM2_BARR_LIABILITY_.	BEST32.	100. Razones de responsabilidad legal	100. Liability reasons	Barriers	1, <span style="font-size: 10pt;"><b> Muy en desacuerdo</b></span> | 2, En desacuerdo | 3, Neutral | 4, De acuerdo | 5, <span style="font-size: 10pt;"><b> Muy de acuerdo</b></span> | 99, No sabe
aim2_barr_vac_role	Num	8	AIM2_BARR_VAC_ROLE_.	BEST32.	101. No creo que sea mi papel como profesional de la salud oral recomendar vacunas contra el VPH a mis pacientes	101. I do not believe it is my role as an oral health professional to recommend the HPV vaccines to my patients	Barriers	1, <span style="font-size: 10pt;"><b> Muy en desacuerdo</b></span> | 2, En desacuerdo | 3, Neutral | 4, De acuerdo | 5, <span style="font-size: 10pt;"><b> Muy de acuerdo</b></span> | 99, No sabe
aim2_barr_vac_guide	Num	8	AIM2_BARR_VAC_GUIDE_.	BEST32.	102. No hay polÃ­ticas establecidas ni guÃ­as profesionales pertinentes en la recomendaciÃ³n de la vacuna contra VPH	102. There are no established professional policies/guidelines pertaining to recommendation of the HPV vaccines	Barriers	1, <span style="font-size: 10pt;"><b> Muy en desacuerdo</b></span> | 2, En desacuerdo | 3, Neutral | 4, De acuerdo | 5, <span style="font-size: 10pt;"><b> Muy de acuerdo</b></span> | 99, No sabe
aim12_barr_vac_time	Num	8	AIM12_BARR_VAC_TIME_.	BEST32.	103. No hay suficiente tiempo para discutir el tema en las citas	103. There is not enough time to discuss this during appointments	Barriers	1, <span style="font-size: 10pt;"><b> Muy en desacuerdo</b></span> | 2, En desacuerdo | 3, Neutral | 4, De acuerdo | 5, <span style="font-size: 10pt;"><b> Muy de acuerdo</b></span> | 99, No sabe
aim2_barr_vac_comfort	Num	8	AIM2_BARR_VAC_COMFORT_.	BEST32.	104. No me siento cÃ³modo hablando de la historia sexual con mis pacientes o de temas relacionados	104. I am not comfortable discussing sexual history/topics with patients	Barriers	1, <span style="font-size: 10pt;"><b> Muy en desacuerdo</b></span> | 2, En desacuerdo | 3, Neutral | 4, De acuerdo | 5, <span style="font-size: 10pt;"><b> Muy de acuerdo</b></span> | 99, No sabe
aim2_barr_socandcult	Num	8	AIM2_BARR_SOCANDCULT_.	BEST32.	106. Las normas sociales y culturales juegan un papel en la discusiÃ³n del VPH y de las vacunas contra el VPH en el consultorio odontolÃ³gico	106. Social and cultural norms play a role in discussing HPV and the HPV vaccines in the dental office	Barriers	1, <span style="font-size: 10pt;"><b> Muy en desacuerdo</b></span> | 2, En desacuerdo | 3, Neutral | 4, De acuerdo | 5, <span style="font-size: 10pt;"><b> Muy de acuerdo</b></span> | 99, No sabe
aim2_barr_religion	Num	8	AIM2_BARR_RELIGION_.	BEST32.	107. La ideologÃ­a religiosa del paciente juega un papel en la discusiÃ³n del VPH y de las vacunas contra el VPH en el consultorio	107. A patient's religious ideology plays a role in discussing HPV and the HPV vaccines in the dental office	Barriers	1, <span style="font-size: 10pt;"><b> Muy en desacuerdo</b></span> | 2, En desacuerdo | 3, Neutral | 4, De acuerdo | 5, <span style="font-size: 10pt;"><b> Muy de acuerdo</b></span> | 99, No sabe
aim3_exam_visual___1	Num	8	AIM3_EXAM_VISUAL___1_.	BEST32.	109. CuÃ¡l estructura(s) usted examina visualmente durante una evaluaciÃ³n de cÃ¡ncer oral y/o de cabeza y cuello? (seleccione todas las respuestas que sean aplicables) (choice=Mucosa bucal)	109. Which structure(s) do you visually examine during an oral, head, and neck cancer examination?	Curriculum evaluation	1, Mucosa bucal | 2, Piel facial | 3, Piso de la boca | 4, Paladar duro | 5, Mucosa Labial | 6, Labios | 7, Nódulos linfáticos | 8, Periodonto | 9, Parte posterior oro-faríngea incluyendo las amígdalas | 10, Piel de cabeza y cuello | 11, Paladar blando | 12, Borde lateral y superficie ventral de la lengua
aim3_exam_visual___2	Num	8	AIM3_EXAM_VISUAL___2_.	BEST32.	109. CuÃ¡l estructura(s) usted examina visualmente durante una evaluaciÃ³n de cÃ¡ncer oral y/o de cabeza y cuello? (seleccione todas las respuestas que sean aplicables) (choice=Piel facial)	109. Which structure(s) do you visually examine during an oral, head, and neck cancer examination?	Curriculum evaluation	1, Mucosa bucal | 2, Piel facial | 3, Piso de la boca | 4, Paladar duro | 5, Mucosa Labial | 6, Labios | 7, Nódulos linfáticos | 8, Periodonto | 9, Parte posterior oro-faríngea incluyendo las amígdalas | 10, Piel de cabeza y cuello | 11, Paladar blando | 12, Borde lateral y superficie ventral de la lengua
aim3_exam_visual___3	Num	8	AIM3_EXAM_VISUAL___3_.	BEST32.	109. CuÃ¡l estructura(s) usted examina visualmente durante una evaluaciÃ³n de cÃ¡ncer oral y/o de cabeza y cuello? (seleccione todas las respuestas que sean aplicables) (choice=Piso de la boca)	109. Which structure(s) do you visually examine during an oral, head, and neck cancer examination?	Curriculum evaluation	1, Mucosa bucal | 2, Piel facial | 3, Piso de la boca | 4, Paladar duro | 5, Mucosa Labial | 6, Labios | 7, Nódulos linfáticos | 8, Periodonto | 9, Parte posterior oro-faríngea incluyendo las amígdalas | 10, Piel de cabeza y cuello | 11, Paladar blando | 12, Borde lateral y superficie ventral de la lengua
aim3_exam_visual___4	Num	8	AIM3_EXAM_VISUAL___4_.	BEST32.	109. CuÃ¡l estructura(s) usted examina visualmente durante una evaluaciÃ³n de cÃ¡ncer oral y/o de cabeza y cuello? (seleccione todas las respuestas que sean aplicables) (choice=Paladar duro)	109. Which structure(s) do you visually examine during an oral, head, and neck cancer examination?	Curriculum evaluation	1, Mucosa bucal | 2, Piel facial | 3, Piso de la boca | 4, Paladar duro | 5, Mucosa Labial | 6, Labios | 7, Nódulos linfáticos | 8, Periodonto | 9, Parte posterior oro-faríngea incluyendo las amígdalas | 10, Piel de cabeza y cuello | 11, Paladar blando | 12, Borde lateral y superficie ventral de la lengua
aim3_exam_visual___5	Num	8	AIM3_EXAM_VISUAL___5_.	BEST32.	109. CuÃ¡l estructura(s) usted examina visualmente durante una evaluaciÃ³n de cÃ¡ncer oral y/o de cabeza y cuello? (seleccione todas las respuestas que sean aplicables) (choice=Mucosa Labial)	109. Which structure(s) do you visually examine during an oral, head, and neck cancer examination?	Curriculum evaluation	1, Mucosa bucal | 2, Piel facial | 3, Piso de la boca | 4, Paladar duro | 5, Mucosa Labial | 6, Labios | 7, Nódulos linfáticos | 8, Periodonto | 9, Parte posterior oro-faríngea incluyendo las amígdalas | 10, Piel de cabeza y cuello | 11, Paladar blando | 12, Borde lateral y superficie ventral de la lengua
aim3_exam_visual___6	Num	8	AIM3_EXAM_VISUAL___6_.	BEST32.	109. CuÃ¡l estructura(s) usted examina visualmente durante una evaluaciÃ³n de cÃ¡ncer oral y/o de cabeza y cuello? (seleccione todas las respuestas que sean aplicables) (choice=Labios)	109. Which structure(s) do you visually examine during an oral, head, and neck cancer examination?	Curriculum evaluation	1, Mucosa bucal | 2, Piel facial | 3, Piso de la boca | 4, Paladar duro | 5, Mucosa Labial | 6, Labios | 7, Nódulos linfáticos | 8, Periodonto | 9, Parte posterior oro-faríngea incluyendo las amígdalas | 10, Piel de cabeza y cuello | 11, Paladar blando | 12, Borde lateral y superficie ventral de la lengua
aim3_exam_visual___7	Num	8	AIM3_EXAM_VISUAL___7_.	BEST32.	109. CuÃ¡l estructura(s) usted examina visualmente durante una evaluaciÃ³n de cÃ¡ncer oral y/o de cabeza y cuello? (seleccione todas las respuestas que sean aplicables) (choice=NÃ³dulos linfÃ¡ticos)	109. Which structure(s) do you visually examine during an oral, head, and neck cancer examination?	Curriculum evaluation	1, Mucosa bucal | 2, Piel facial | 3, Piso de la boca | 4, Paladar duro | 5, Mucosa Labial | 6, Labios | 7, Nódulos linfáticos | 8, Periodonto | 9, Parte posterior oro-faríngea incluyendo las amígdalas | 10, Piel de cabeza y cuello | 11, Paladar blando | 12, Borde lateral y superficie ventral de la lengua
aim3_exam_visual___8	Num	8	AIM3_EXAM_VISUAL___8_.	BEST32.	109. CuÃ¡l estructura(s) usted examina visualmente durante una evaluaciÃ³n de cÃ¡ncer oral y/o de cabeza y cuello? (seleccione todas las respuestas que sean aplicables) (choice=Periodonto)	109. Which structure(s) do you visually examine during an oral, head, and neck cancer examination?	Curriculum evaluation	1, Mucosa bucal | 2, Piel facial | 3, Piso de la boca | 4, Paladar duro | 5, Mucosa Labial | 6, Labios | 7, Nódulos linfáticos | 8, Periodonto | 9, Parte posterior oro-faríngea incluyendo las amígdalas | 10, Piel de cabeza y cuello | 11, Paladar blando | 12, Borde lateral y superficie ventral de la lengua
aim3_exam_visual___9	Num	8	AIM3_EXAM_VISUAL___9_.	BEST32.	109. CuÃ¡l estructura(s) usted examina visualmente durante una evaluaciÃ³n de cÃ¡ncer oral y/o de cabeza y cuello? (seleccione todas las respuestas que sean aplicables) (choice=Parte posterior oro-farÃ­ngea incluyendo las amÃ­gdalas)	109. Which structure(s) do you visually examine during an oral, head, and neck cancer examination?	Curriculum evaluation	1, Mucosa bucal | 2, Piel facial | 3, Piso de la boca | 4, Paladar duro | 5, Mucosa Labial | 6, Labios | 7, Nódulos linfáticos | 8, Periodonto | 9, Parte posterior oro-faríngea incluyendo las amígdalas | 10, Piel de cabeza y cuello | 11, Paladar blando | 12, Borde lateral y superficie ventral de la lengua
aim3_exam_visual___10	Num	8	AIM3_EXAM_VISUAL___10_.	BEST32.	109. CuÃ¡l estructura(s) usted examina visualmente durante una evaluaciÃ³n de cÃ¡ncer oral y/o de cabeza y cuello? (seleccione todas las respuestas que sean aplicables) (choice=Piel de cabeza y cuello)	109. Which structure(s) do you visually examine during an oral, head, and neck cancer examination?	Curriculum evaluation	1, Mucosa bucal | 2, Piel facial | 3, Piso de la boca | 4, Paladar duro | 5, Mucosa Labial | 6, Labios | 7, Nódulos linfáticos | 8, Periodonto | 9, Parte posterior oro-faríngea incluyendo las amígdalas | 10, Piel de cabeza y cuello | 11, Paladar blando | 12, Borde lateral y superficie ventral de la lengua
aim3_exam_visual___11	Num	8	AIM3_EXAM_VISUAL___11_.	BEST32.	109. CuÃ¡l estructura(s) usted examina visualmente durante una evaluaciÃ³n de cÃ¡ncer oral y/o de cabeza y cuello? (seleccione todas las respuestas que sean aplicables) (choice=Paladar blando)	109. Which structure(s) do you visually examine during an oral, head, and neck cancer examination?	Curriculum evaluation	1, Mucosa bucal | 2, Piel facial | 3, Piso de la boca | 4, Paladar duro | 5, Mucosa Labial | 6, Labios | 7, Nódulos linfáticos | 8, Periodonto | 9, Parte posterior oro-faríngea incluyendo las amígdalas | 10, Piel de cabeza y cuello | 11, Paladar blando | 12, Borde lateral y superficie ventral de la lengua
aim3_exam_visual___12	Num	8	AIM3_EXAM_VISUAL___12_.	BEST32.	109. CuÃ¡l estructura(s) usted examina visualmente durante una evaluaciÃ³n de cÃ¡ncer oral y/o de cabeza y cuello? (seleccione todas las respuestas que sean aplicables) (choice=Borde lateral y superficie ventral de la lengua)	109. Which structure(s) do you visually examine during an oral, head, and neck cancer examination?	Curriculum evaluation	1, Mucosa bucal | 2, Piel facial | 3, Piso de la boca | 4, Paladar duro | 5, Mucosa Labial | 6, Labios | 7, Nódulos linfáticos | 8, Periodonto | 9, Parte posterior oro-faríngea incluyendo las amígdalas | 10, Piel de cabeza y cuello | 11, Paladar blando | 12, Borde lateral y superficie ventral de la lengua
aim3_exam_palpate___1	Num	8	AIM3_EXAM_PALPATE___1_.	BEST32.	110. CuÃ¡l estructura usted palpa durante una evaluaciÃ³n de cÃ¡ncer oral y/o de cabeza y cuello? (seleccione todas las respuestas que sean aplicables) (choice=Mucosa bucal)	110. Which structure(s) do you palpate during an oral, head, and neck cancer examination?	Curriculum evaluation	1, Mucosa bucal | 2, Piel facial | 3, Piso de la boca | 4, Paladar duro | 5, Mucosa Labial | 6, Labios | 7, Nódulos linfáticos | 8, Periodonto | 9, Parte posterior oro-faríngea incluyendo las amígdalas | 10, Piel de cabeza y cuello | 11, Paladar blando | 12, Borde lateral y superficie ventral de la lengua
aim3_exam_palpate___2	Num	8	AIM3_EXAM_PALPATE___2_.	BEST32.	110. CuÃ¡l estructura usted palpa durante una evaluaciÃ³n de cÃ¡ncer oral y/o de cabeza y cuello? (seleccione todas las respuestas que sean aplicables) (choice=Piel facial)	110. Which structure(s) do you palpate during an oral, head, and neck cancer examination?	Curriculum evaluation	1, Mucosa bucal | 2, Piel facial | 3, Piso de la boca | 4, Paladar duro | 5, Mucosa Labial | 6, Labios | 7, Nódulos linfáticos | 8, Periodonto | 9, Parte posterior oro-faríngea incluyendo las amígdalas | 10, Piel de cabeza y cuello | 11, Paladar blando | 12, Borde lateral y superficie ventral de la lengua
aim3_exam_palpate___3	Num	8	AIM3_EXAM_PALPATE___3_.	BEST32.	110. CuÃ¡l estructura usted palpa durante una evaluaciÃ³n de cÃ¡ncer oral y/o de cabeza y cuello? (seleccione todas las respuestas que sean aplicables) (choice=Piso de la boca)	110. Which structure(s) do you palpate during an oral, head, and neck cancer examination?	Curriculum evaluation	1, Mucosa bucal | 2, Piel facial | 3, Piso de la boca | 4, Paladar duro | 5, Mucosa Labial | 6, Labios | 7, Nódulos linfáticos | 8, Periodonto | 9, Parte posterior oro-faríngea incluyendo las amígdalas | 10, Piel de cabeza y cuello | 11, Paladar blando | 12, Borde lateral y superficie ventral de la lengua
aim3_exam_palpate___4	Num	8	AIM3_EXAM_PALPATE___4_.	BEST32.	110. CuÃ¡l estructura usted palpa durante una evaluaciÃ³n de cÃ¡ncer oral y/o de cabeza y cuello? (seleccione todas las respuestas que sean aplicables) (choice=Paladar duro)	110. Which structure(s) do you palpate during an oral, head, and neck cancer examination?	Curriculum evaluation	1, Mucosa bucal | 2, Piel facial | 3, Piso de la boca | 4, Paladar duro | 5, Mucosa Labial | 6, Labios | 7, Nódulos linfáticos | 8, Periodonto | 9, Parte posterior oro-faríngea incluyendo las amígdalas | 10, Piel de cabeza y cuello | 11, Paladar blando | 12, Borde lateral y superficie ventral de la lengua
aim3_exam_palpate___5	Num	8	AIM3_EXAM_PALPATE___5_.	BEST32.	110. CuÃ¡l estructura usted palpa durante una evaluaciÃ³n de cÃ¡ncer oral y/o de cabeza y cuello? (seleccione todas las respuestas que sean aplicables) (choice=Mucosa Labial)	110. Which structure(s) do you palpate during an oral, head, and neck cancer examination?	Curriculum evaluation	1, Mucosa bucal | 2, Piel facial | 3, Piso de la boca | 4, Paladar duro | 5, Mucosa Labial | 6, Labios | 7, Nódulos linfáticos | 8, Periodonto | 9, Parte posterior oro-faríngea incluyendo las amígdalas | 10, Piel de cabeza y cuello | 11, Paladar blando | 12, Borde lateral y superficie ventral de la lengua
aim3_exam_palpate___6	Num	8	AIM3_EXAM_PALPATE___6_.	BEST32.	110. CuÃ¡l estructura usted palpa durante una evaluaciÃ³n de cÃ¡ncer oral y/o de cabeza y cuello? (seleccione todas las respuestas que sean aplicables) (choice=Labios)	110. Which structure(s) do you palpate during an oral, head, and neck cancer examination?	Curriculum evaluation	1, Mucosa bucal | 2, Piel facial | 3, Piso de la boca | 4, Paladar duro | 5, Mucosa Labial | 6, Labios | 7, Nódulos linfáticos | 8, Periodonto | 9, Parte posterior oro-faríngea incluyendo las amígdalas | 10, Piel de cabeza y cuello | 11, Paladar blando | 12, Borde lateral y superficie ventral de la lengua
aim3_exam_palpate___7	Num	8	AIM3_EXAM_PALPATE___7_.	BEST32.	110. CuÃ¡l estructura usted palpa durante una evaluaciÃ³n de cÃ¡ncer oral y/o de cabeza y cuello? (seleccione todas las respuestas que sean aplicables) (choice=NÃ³dulos linfÃ¡ticos)	110. Which structure(s) do you palpate during an oral, head, and neck cancer examination?	Curriculum evaluation	1, Mucosa bucal | 2, Piel facial | 3, Piso de la boca | 4, Paladar duro | 5, Mucosa Labial | 6, Labios | 7, Nódulos linfáticos | 8, Periodonto | 9, Parte posterior oro-faríngea incluyendo las amígdalas | 10, Piel de cabeza y cuello | 11, Paladar blando | 12, Borde lateral y superficie ventral de la lengua
aim3_exam_palpate___8	Num	8	AIM3_EXAM_PALPATE___8_.	BEST32.	110. CuÃ¡l estructura usted palpa durante una evaluaciÃ³n de cÃ¡ncer oral y/o de cabeza y cuello? (seleccione todas las respuestas que sean aplicables) (choice=Periodonto)	110. Which structure(s) do you palpate during an oral, head, and neck cancer examination?	Curriculum evaluation	1, Mucosa bucal | 2, Piel facial | 3, Piso de la boca | 4, Paladar duro | 5, Mucosa Labial | 6, Labios | 7, Nódulos linfáticos | 8, Periodonto | 9, Parte posterior oro-faríngea incluyendo las amígdalas | 10, Piel de cabeza y cuello | 11, Paladar blando | 12, Borde lateral y superficie ventral de la lengua
aim3_exam_palpate___9	Num	8	AIM3_EXAM_PALPATE___9_.	BEST32.	110. CuÃ¡l estructura usted palpa durante una evaluaciÃ³n de cÃ¡ncer oral y/o de cabeza y cuello? (seleccione todas las respuestas que sean aplicables) (choice=Parte posterior oro-farÃ­ngea incluyendo las amÃ­gdalas)	110. Which structure(s) do you palpate during an oral, head, and neck cancer examination?	Curriculum evaluation	1, Mucosa bucal | 2, Piel facial | 3, Piso de la boca | 4, Paladar duro | 5, Mucosa Labial | 6, Labios | 7, Nódulos linfáticos | 8, Periodonto | 9, Parte posterior oro-faríngea incluyendo las amígdalas | 10, Piel de cabeza y cuello | 11, Paladar blando | 12, Borde lateral y superficie ventral de la lengua
aim3_exam_palpate___10	Num	8	AIM3_EXAM_PALPATE___10_.	BEST32.	110. CuÃ¡l estructura usted palpa durante una evaluaciÃ³n de cÃ¡ncer oral y/o de cabeza y cuello? (seleccione todas las respuestas que sean aplicables) (choice=Piel de cabeza y cuello)	110. Which structure(s) do you palpate during an oral, head, and neck cancer examination?	Curriculum evaluation	1, Mucosa bucal | 2, Piel facial | 3, Piso de la boca | 4, Paladar duro | 5, Mucosa Labial | 6, Labios | 7, Nódulos linfáticos | 8, Periodonto | 9, Parte posterior oro-faríngea incluyendo las amígdalas | 10, Piel de cabeza y cuello | 11, Paladar blando | 12, Borde lateral y superficie ventral de la lengua
aim3_exam_palpate___11	Num	8	AIM3_EXAM_PALPATE___11_.	BEST32.	110. CuÃ¡l estructura usted palpa durante una evaluaciÃ³n de cÃ¡ncer oral y/o de cabeza y cuello? (seleccione todas las respuestas que sean aplicables) (choice=Paladar blando)	110. Which structure(s) do you palpate during an oral, head, and neck cancer examination?	Curriculum evaluation	1, Mucosa bucal | 2, Piel facial | 3, Piso de la boca | 4, Paladar duro | 5, Mucosa Labial | 6, Labios | 7, Nódulos linfáticos | 8, Periodonto | 9, Parte posterior oro-faríngea incluyendo las amígdalas | 10, Piel de cabeza y cuello | 11, Paladar blando | 12, Borde lateral y superficie ventral de la lengua
aim3_exam_palpate___12	Num	8	AIM3_EXAM_PALPATE___12_.	BEST32.	110. CuÃ¡l estructura usted palpa durante una evaluaciÃ³n de cÃ¡ncer oral y/o de cabeza y cuello? (seleccione todas las respuestas que sean aplicables) (choice=Borde lateral y superficie ventral de la lengua)	110. Which structure(s) do you palpate during an oral, head, and neck cancer examination?	Curriculum evaluation	1, Mucosa bucal | 2, Piel facial | 3, Piso de la boca | 4, Paladar duro | 5, Mucosa Labial | 6, Labios | 7, Nódulos linfáticos | 8, Periodonto | 9, Parte posterior oro-faríngea incluyendo las amígdalas | 10, Piel de cabeza y cuello | 11, Paladar blando | 12, Borde lateral y superficie ventral de la lengua
aim3_oc_exam_education	Num	8	AIM3_OC_EXAM_EDUCATION_.	BEST32.	111. Que tan buena ha sido su educaciÃ³n en odontologÃ­a para hacer una evaluaciÃ³n de cÃ¡ncer oral y de cabeza y cuello?	111. How well has your dental education prepared you to perform an oral, head, and neck cancer examination?	Curriculum evaluation	0, No muy buena | 1, Regular | 2, Buena | 3, Muy buena
aim3_oc_exam_confidence	Num	8	AIM3_OC_EXAM_CONFIDENCE_.	BEST32.	112. Que tanta confianza tiene en su habilidad para hacer una evaluaciÃ³n de cÃ¡ncer oral y de cabeza y cuello?	112. How confident are you in your ability to perform an oral, head, and neck cancer examination?	Curriculum evaluation	0, No tengo confianza | 1, Algo de confianza | 2, Confianza | 3, Mucha confianza
aim3_hpv_discussed	Num	8	AIM3_HPV_DISCUSSED_.	BEST32.	115. Con que frecuencia se ha discutido durante su educaciÃ³n odontolÃ³gica sobre el VPH y la relaciÃ³n entre el VPH y el cÃ¡ncer oro-farÃ­ngeo?	115. How frequently has HPV or HPV related oropharyngeal cancer been discussed during your dental education?	Curriculum evaluation	1, Nunca | 2, Rara vez | 3, A veces | 4, Frecuentemente | 5, Siempre
aim3_hpv_ed_method___1	Num	8	AIM3_HPV_ED_METHOD___1_.	BEST32.	116. CuÃ¡l de las siguientes metodologÃ­as fueron utilizadas por su facultad de odontologÃ­a para educarlos en el tema del VPH? (seleccione todas las respuestas que sean aplicables) (choice=Estudio de casos)	116. Which of the following methodologies were used for HPV education by your dental institution?	Curriculum evaluation	1, Estudio de casos | 2, Presentación oral | 3, Modulo | 4, Foro con discusión abierta | 5, Imprimir o materiales encontrados en el internet/referencias | 6, Video | 7, Seminarios en la Web (Webinar) | 90, Otros
aim3_hpv_ed_method___2	Num	8	AIM3_HPV_ED_METHOD___2_.	BEST32.	116. CuÃ¡l de las siguientes metodologÃ­as fueron utilizadas por su facultad de odontologÃ­a para educarlos en el tema del VPH? (seleccione todas las respuestas que sean aplicables) (choice=PresentaciÃ³n oral)	116. Which of the following methodologies were used for HPV education by your dental institution?	Curriculum evaluation	1, Estudio de casos | 2, Presentación oral | 3, Modulo | 4, Foro con discusión abierta | 5, Imprimir o materiales encontrados en el internet/referencias | 6, Video | 7, Seminarios en la Web (Webinar) | 90, Otros
aim3_hpv_ed_method___3	Num	8	AIM3_HPV_ED_METHOD___3_.	BEST32.	116. CuÃ¡l de las siguientes metodologÃ­as fueron utilizadas por su facultad de odontologÃ­a para educarlos en el tema del VPH? (seleccione todas las respuestas que sean aplicables) (choice=Modulo)	116. Which of the following methodologies were used for HPV education by your dental institution?	Curriculum evaluation	1, Estudio de casos | 2, Presentación oral | 3, Modulo | 4, Foro con discusión abierta | 5, Imprimir o materiales encontrados en el internet/referencias | 6, Video | 7, Seminarios en la Web (Webinar) | 90, Otros
aim3_hpv_ed_method___4	Num	8	AIM3_HPV_ED_METHOD___4_.	BEST32.	116. CuÃ¡l de las siguientes metodologÃ­as fueron utilizadas por su facultad de odontologÃ­a para educarlos en el tema del VPH? (seleccione todas las respuestas que sean aplicables) (choice=Foro con discusiÃ³n abierta)	116. Which of the following methodologies were used for HPV education by your dental institution?	Curriculum evaluation	1, Estudio de casos | 2, Presentación oral | 3, Modulo | 4, Foro con discusión abierta | 5, Imprimir o materiales encontrados en el internet/referencias | 6, Video | 7, Seminarios en la Web (Webinar) | 90, Otros
aim3_hpv_ed_method___5	Num	8	AIM3_HPV_ED_METHOD___5_.	BEST32.	116. CuÃ¡l de las siguientes metodologÃ­as fueron utilizadas por su facultad de odontologÃ­a para educarlos en el tema del VPH? (seleccione todas las respuestas que sean aplicables) (choice=Imprimir o materiales encontrados en el internet/referencias)	116. Which of the following methodologies were used for HPV education by your dental institution?	Curriculum evaluation	1, Estudio de casos | 2, Presentación oral | 3, Modulo | 4, Foro con discusión abierta | 5, Imprimir o materiales encontrados en el internet/referencias | 6, Video | 7, Seminarios en la Web (Webinar) | 90, Otros
aim3_hpv_ed_method___6	Num	8	AIM3_HPV_ED_METHOD___6_.	BEST32.	116. CuÃ¡l de las siguientes metodologÃ­as fueron utilizadas por su facultad de odontologÃ­a para educarlos en el tema del VPH? (seleccione todas las respuestas que sean aplicables) (choice=Video)	116. Which of the following methodologies were used for HPV education by your dental institution?	Curriculum evaluation	1, Estudio de casos | 2, Presentación oral | 3, Modulo | 4, Foro con discusión abierta | 5, Imprimir o materiales encontrados en el internet/referencias | 6, Video | 7, Seminarios en la Web (Webinar) | 90, Otros
aim3_hpv_ed_method___7	Num	8	AIM3_HPV_ED_METHOD___7_.	BEST32.	116. CuÃ¡l de las siguientes metodologÃ­as fueron utilizadas por su facultad de odontologÃ­a para educarlos en el tema del VPH? (seleccione todas las respuestas que sean aplicables) (choice=Seminarios en la Web (Webinar))	116. Which of the following methodologies were used for HPV education by your dental institution?	Curriculum evaluation	1, Estudio de casos | 2, Presentación oral | 3, Modulo | 4, Foro con discusión abierta | 5, Imprimir o materiales encontrados en el internet/referencias | 6, Video | 7, Seminarios en la Web (Webinar) | 90, Otros
aim3_hpv_ed_method___90	Num	8	AIM3_HPV_ED_METHOD___90_.	BEST32.	116. CuÃ¡l de las siguientes metodologÃ­as fueron utilizadas por su facultad de odontologÃ­a para educarlos en el tema del VPH? (seleccione todas las respuestas que sean aplicables) (choice=Otros)	116. Which of the following methodologies were used for HPV education by your dental institution?	Curriculum evaluation	1, Estudio de casos | 2, Presentación oral | 3, Modulo | 4, Foro con discusión abierta | 5, Imprimir o materiales encontrados en el internet/referencias | 6, Video | 7, Seminarios en la Web (Webinar) | 90, Otros
aim3_inc_hpv_dent_cur	Num	8	AIM3_INC_HPV_DENT_CUR_.	BEST32.	117. CuÃ¡l es su nivel de acuerdo con la siguiente declaraciÃ³n: mi plan de estudios odontolÃ³gicos deberÃ­a haber tenido mÃ¡s Ã©nfasis sobre la asociaciÃ³n del VPH con el cÃ¡ncer oro-farÃ­ngeo	117. What is your level of agreement with the following statement: "More emphasis should have been placed on HPV related oropharyngeal cancer education during my dental curriculum."	Curriculum evaluation	1, <span style="font-size: 10pt;"><b> Muy en desacuerdo</b></span> | 2, En desacuerdo | 3, Neutral | 4, De acuerdo | 5, <span style="font-size: 10pt;"><b> Muy de acuerdo</b></span> | 99, No sabe
aim3_opc_risk_factors___1	Num	8	AIM3_OPC_RISK_FACTORS___1_.	BEST32.	119. CuÃ¡les son los factores de riesgo mas comÃºnmente cÃ¡ncer oro-farÃ­ngeo asociado al VPH? (seleccione todas las respuestas que sean aplicables) (choice=Edad)	119. What are the probable risk factors for HPV oropharyngeal cancer?	Curriculum evaluation	1, Edad | 2, Consumo de alcohol | 5, Consumo frecuente de café | 7, Genero/Sexo | 10, Etapa de infección de VPH | 11, Inmunocomprometido | 12, Personas que practican sexo oral | 13, Personas que practican sexo vaginal | 3, Personas que practican sexo anal | 15, Personas con múltiples parejas | 16, Obesidad | 19, Historia previa de cáncer oro-faríngeo | 20, Raza | 21, Orientación sexual | 22, Esta…
aim3_opc_risk_factors___2	Num	8	AIM3_OPC_RISK_FACTORS___2_.	BEST32.	119. CuÃ¡les son los factores de riesgo mas comÃºnmente cÃ¡ncer oro-farÃ­ngeo asociado al VPH? (seleccione todas las respuestas que sean aplicables) (choice=Consumo de alcohol)	119. What are the probable risk factors for HPV oropharyngeal cancer?	Curriculum evaluation	1, Edad | 2, Consumo de alcohol | 5, Consumo frecuente de café | 7, Genero/Sexo | 10, Etapa de infección de VPH | 11, Inmunocomprometido | 12, Personas que practican sexo oral | 13, Personas que practican sexo vaginal | 3, Personas que practican sexo anal | 15, Personas con múltiples parejas | 16, Obesidad | 19, Historia previa de cáncer oro-faríngeo | 20, Raza | 21, Orientación sexual | 22, Esta…
aim3_opc_risk_factors___5	Num	8	AIM3_OPC_RISK_FACTORS___5_.	BEST32.	119. CuÃ¡les son los factores de riesgo mas comÃºnmente cÃ¡ncer oro-farÃ­ngeo asociado al VPH? (seleccione todas las respuestas que sean aplicables) (choice=Consumo frecuente de cafÃ©)	119. What are the probable risk factors for HPV oropharyngeal cancer?	Curriculum evaluation	1, Edad | 2, Consumo de alcohol | 5, Consumo frecuente de café | 7, Genero/Sexo | 10, Etapa de infección de VPH | 11, Inmunocomprometido | 12, Personas que practican sexo oral | 13, Personas que practican sexo vaginal | 3, Personas que practican sexo anal | 15, Personas con múltiples parejas | 16, Obesidad | 19, Historia previa de cáncer oro-faríngeo | 20, Raza | 21, Orientación sexual | 22, Esta…
aim3_opc_risk_factors___7	Num	8	AIM3_OPC_RISK_FACTORS___7_.	BEST32.	119. CuÃ¡les son los factores de riesgo mas comÃºnmente cÃ¡ncer oro-farÃ­ngeo asociado al VPH? (seleccione todas las respuestas que sean aplicables) (choice=Genero/Sexo)	119. What are the probable risk factors for HPV oropharyngeal cancer?	Curriculum evaluation	1, Edad | 2, Consumo de alcohol | 5, Consumo frecuente de café | 7, Genero/Sexo | 10, Etapa de infección de VPH | 11, Inmunocomprometido | 12, Personas que practican sexo oral | 13, Personas que practican sexo vaginal | 3, Personas que practican sexo anal | 15, Personas con múltiples parejas | 16, Obesidad | 19, Historia previa de cáncer oro-faríngeo | 20, Raza | 21, Orientación sexual | 22, Esta…
aim3_opc_risk_factors___10	Num	8	AIM3_OPC_RISK_FACTORS___10_.	BEST32.	119. CuÃ¡les son los factores de riesgo mas comÃºnmente cÃ¡ncer oro-farÃ­ngeo asociado al VPH? (seleccione todas las respuestas que sean aplicables) (choice=Etapa de infecciÃ³n de VPH)	119. What are the probable risk factors for HPV oropharyngeal cancer?	Curriculum evaluation	1, Edad | 2, Consumo de alcohol | 5, Consumo frecuente de café | 7, Genero/Sexo | 10, Etapa de infección de VPH | 11, Inmunocomprometido | 12, Personas que practican sexo oral | 13, Personas que practican sexo vaginal | 3, Personas que practican sexo anal | 15, Personas con múltiples parejas | 16, Obesidad | 19, Historia previa de cáncer oro-faríngeo | 20, Raza | 21, Orientación sexual | 22, Esta…
aim3_opc_risk_factors___11	Num	8	AIM3_OPC_RISK_FACTORS___11_.	BEST32.	119. CuÃ¡les son los factores de riesgo mas comÃºnmente cÃ¡ncer oro-farÃ­ngeo asociado al VPH? (seleccione todas las respuestas que sean aplicables) (choice=Inmunocomprometido)	119. What are the probable risk factors for HPV oropharyngeal cancer?	Curriculum evaluation	1, Edad | 2, Consumo de alcohol | 5, Consumo frecuente de café | 7, Genero/Sexo | 10, Etapa de infección de VPH | 11, Inmunocomprometido | 12, Personas que practican sexo oral | 13, Personas que practican sexo vaginal | 3, Personas que practican sexo anal | 15, Personas con múltiples parejas | 16, Obesidad | 19, Historia previa de cáncer oro-faríngeo | 20, Raza | 21, Orientación sexual | 22, Esta…
aim3_opc_risk_factors___12	Num	8	AIM3_OPC_RISK_FACTORS___12_.	BEST32.	119. CuÃ¡les son los factores de riesgo mas comÃºnmente cÃ¡ncer oro-farÃ­ngeo asociado al VPH? (seleccione todas las respuestas que sean aplicables) (choice=Personas que practican sexo oral)	119. What are the probable risk factors for HPV oropharyngeal cancer?	Curriculum evaluation	1, Edad | 2, Consumo de alcohol | 5, Consumo frecuente de café | 7, Genero/Sexo | 10, Etapa de infección de VPH | 11, Inmunocomprometido | 12, Personas que practican sexo oral | 13, Personas que practican sexo vaginal | 3, Personas que practican sexo anal | 15, Personas con múltiples parejas | 16, Obesidad | 19, Historia previa de cáncer oro-faríngeo | 20, Raza | 21, Orientación sexual | 22, Esta…
aim3_opc_risk_factors___13	Num	8	AIM3_OPC_RISK_FACTORS___13_.	BEST32.	119. CuÃ¡les son los factores de riesgo mas comÃºnmente cÃ¡ncer oro-farÃ­ngeo asociado al VPH? (seleccione todas las respuestas que sean aplicables) (choice=Personas que practican sexo vaginal)	119. What are the probable risk factors for HPV oropharyngeal cancer?	Curriculum evaluation	1, Edad | 2, Consumo de alcohol | 5, Consumo frecuente de café | 7, Genero/Sexo | 10, Etapa de infección de VPH | 11, Inmunocomprometido | 12, Personas que practican sexo oral | 13, Personas que practican sexo vaginal | 3, Personas que practican sexo anal | 15, Personas con múltiples parejas | 16, Obesidad | 19, Historia previa de cáncer oro-faríngeo | 20, Raza | 21, Orientación sexual | 22, Esta…
aim3_opc_risk_factors___3	Num	8	AIM3_OPC_RISK_FACTORS___3_.	BEST32.	119. CuÃ¡les son los factores de riesgo mas comÃºnmente cÃ¡ncer oro-farÃ­ngeo asociado al VPH? (seleccione todas las respuestas que sean aplicables) (choice=Personas que practican sexo anal)	119. What are the probable risk factors for HPV oropharyngeal cancer?	Curriculum evaluation	1, Edad | 2, Consumo de alcohol | 5, Consumo frecuente de café | 7, Genero/Sexo | 10, Etapa de infección de VPH | 11, Inmunocomprometido | 12, Personas que practican sexo oral | 13, Personas que practican sexo vaginal | 3, Personas que practican sexo anal | 15, Personas con múltiples parejas | 16, Obesidad | 19, Historia previa de cáncer oro-faríngeo | 20, Raza | 21, Orientación sexual | 22, Esta…
aim3_opc_risk_factors___15	Num	8	AIM3_OPC_RISK_FACTORS___15_.	BEST32.	119. CuÃ¡les son los factores de riesgo mas comÃºnmente cÃ¡ncer oro-farÃ­ngeo asociado al VPH? (seleccione todas las respuestas que sean aplicables) (choice=Personas con mÃºltiples parejas)	119. What are the probable risk factors for HPV oropharyngeal cancer?	Curriculum evaluation	1, Edad | 2, Consumo de alcohol | 5, Consumo frecuente de café | 7, Genero/Sexo | 10, Etapa de infección de VPH | 11, Inmunocomprometido | 12, Personas que practican sexo oral | 13, Personas que practican sexo vaginal | 3, Personas que practican sexo anal | 15, Personas con múltiples parejas | 16, Obesidad | 19, Historia previa de cáncer oro-faríngeo | 20, Raza | 21, Orientación sexual | 22, Esta…
aim3_opc_risk_factors___16	Num	8	AIM3_OPC_RISK_FACTORS___16_.	BEST32.	119. CuÃ¡les son los factores de riesgo mas comÃºnmente cÃ¡ncer oro-farÃ­ngeo asociado al VPH? (seleccione todas las respuestas que sean aplicables) (choice=Obesidad)	119. What are the probable risk factors for HPV oropharyngeal cancer?	Curriculum evaluation	1, Edad | 2, Consumo de alcohol | 5, Consumo frecuente de café | 7, Genero/Sexo | 10, Etapa de infección de VPH | 11, Inmunocomprometido | 12, Personas que practican sexo oral | 13, Personas que practican sexo vaginal | 3, Personas que practican sexo anal | 15, Personas con múltiples parejas | 16, Obesidad | 19, Historia previa de cáncer oro-faríngeo | 20, Raza | 21, Orientación sexual | 22, Esta…
aim3_opc_risk_factors___19	Num	8	AIM3_OPC_RISK_FACTORS___19_.	BEST32.	119. CuÃ¡les son los factores de riesgo mas comÃºnmente cÃ¡ncer oro-farÃ­ngeo asociado al VPH? (seleccione todas las respuestas que sean aplicables) (choice=Historia previa de cÃ¡ncer oro-farÃ­ngeo)	119. What are the probable risk factors for HPV oropharyngeal cancer?	Curriculum evaluation	1, Edad | 2, Consumo de alcohol | 5, Consumo frecuente de café | 7, Genero/Sexo | 10, Etapa de infección de VPH | 11, Inmunocomprometido | 12, Personas que practican sexo oral | 13, Personas que practican sexo vaginal | 3, Personas que practican sexo anal | 15, Personas con múltiples parejas | 16, Obesidad | 19, Historia previa de cáncer oro-faríngeo | 20, Raza | 21, Orientación sexual | 22, Esta…
aim3_opc_risk_factors___20	Num	8	AIM3_OPC_RISK_FACTORS___20_.	BEST32.	119. CuÃ¡les son los factores de riesgo mas comÃºnmente cÃ¡ncer oro-farÃ­ngeo asociado al VPH? (seleccione todas las respuestas que sean aplicables) (choice=Raza)	119. What are the probable risk factors for HPV oropharyngeal cancer?	Curriculum evaluation	1, Edad | 2, Consumo de alcohol | 5, Consumo frecuente de café | 7, Genero/Sexo | 10, Etapa de infección de VPH | 11, Inmunocomprometido | 12, Personas que practican sexo oral | 13, Personas que practican sexo vaginal | 3, Personas que practican sexo anal | 15, Personas con múltiples parejas | 16, Obesidad | 19, Historia previa de cáncer oro-faríngeo | 20, Raza | 21, Orientación sexual | 22, Esta…
aim3_opc_risk_factors___21	Num	8	AIM3_OPC_RISK_FACTORS___21_.	BEST32.	119. CuÃ¡les son los factores de riesgo mas comÃºnmente cÃ¡ncer oro-farÃ­ngeo asociado al VPH? (seleccione todas las respuestas que sean aplicables) (choice=OrientaciÃ³n sexual)	119. What are the probable risk factors for HPV oropharyngeal cancer?	Curriculum evaluation	1, Edad | 2, Consumo de alcohol | 5, Consumo frecuente de café | 7, Genero/Sexo | 10, Etapa de infección de VPH | 11, Inmunocomprometido | 12, Personas que practican sexo oral | 13, Personas que practican sexo vaginal | 3, Personas que practican sexo anal | 15, Personas con múltiples parejas | 16, Obesidad | 19, Historia previa de cáncer oro-faríngeo | 20, Raza | 21, Orientación sexual | 22, Esta…
aim3_opc_risk_factors___22	Num	8	AIM3_OPC_RISK_FACTORS___22_.	BEST32.	119. CuÃ¡les son los factores de riesgo mas comÃºnmente cÃ¡ncer oro-farÃ­ngeo asociado al VPH? (seleccione todas las respuestas que sean aplicables) (choice=Estado socio-econÃ³mico)	119. What are the probable risk factors for HPV oropharyngeal cancer?	Curriculum evaluation	1, Edad | 2, Consumo de alcohol | 5, Consumo frecuente de café | 7, Genero/Sexo | 10, Etapa de infección de VPH | 11, Inmunocomprometido | 12, Personas que practican sexo oral | 13, Personas que practican sexo vaginal | 3, Personas que practican sexo anal | 15, Personas con múltiples parejas | 16, Obesidad | 19, Historia previa de cáncer oro-faríngeo | 20, Raza | 21, Orientación sexual | 22, Esta…
aim3_opc_risk_factors___25	Num	8	AIM3_OPC_RISK_FACTORS___25_.	BEST32.	119. CuÃ¡les son los factores de riesgo mas comÃºnmente cÃ¡ncer oro-farÃ­ngeo asociado al VPH? (seleccione todas las respuestas que sean aplicables) (choice=Consumo de tabaco (cigarrillos))	119. What are the probable risk factors for HPV oropharyngeal cancer?	Curriculum evaluation	1, Edad | 2, Consumo de alcohol | 5, Consumo frecuente de café | 7, Genero/Sexo | 10, Etapa de infección de VPH | 11, Inmunocomprometido | 12, Personas que practican sexo oral | 13, Personas que practican sexo vaginal | 3, Personas que practican sexo anal | 15, Personas con múltiples parejas | 16, Obesidad | 19, Historia previa de cáncer oro-faríngeo | 20, Raza | 21, Orientación sexual | 22, Esta…
aim3_opc_risk_factors___26	Num	8	AIM3_OPC_RISK_FACTORS___26_.	BEST32.	119. CuÃ¡les son los factores de riesgo mas comÃºnmente cÃ¡ncer oro-farÃ­ngeo asociado al VPH? (seleccione todas las respuestas que sean aplicables) (choice=Estado de vacunaciÃ³n de VPH)	119. What are the probable risk factors for HPV oropharyngeal cancer?	Curriculum evaluation	1, Edad | 2, Consumo de alcohol | 5, Consumo frecuente de café | 7, Genero/Sexo | 10, Etapa de infección de VPH | 11, Inmunocomprometido | 12, Personas que practican sexo oral | 13, Personas que practican sexo vaginal | 3, Personas que practican sexo anal | 15, Personas con múltiples parejas | 16, Obesidad | 19, Historia previa de cáncer oro-faríngeo | 20, Raza | 21, Orientación sexual | 22, Esta…
aim3_opc_risk_factors___99	Num	8	AIM3_OPC_RISK_FACTORS___99_.	BEST32.	119. CuÃ¡les son los factores de riesgo mas comÃºnmente cÃ¡ncer oro-farÃ­ngeo asociado al VPH? (seleccione todas las respuestas que sean aplicables) (choice=Otras causas desconocidas)	119. What are the probable risk factors for HPV oropharyngeal cancer?	Curriculum evaluation	1, Edad | 2, Consumo de alcohol | 5, Consumo frecuente de café | 7, Genero/Sexo | 10, Etapa de infección de VPH | 11, Inmunocomprometido | 12, Personas que practican sexo oral | 13, Personas que practican sexo vaginal | 3, Personas que practican sexo anal | 15, Personas con múltiples parejas | 16, Obesidad | 19, Historia previa de cáncer oro-faríngeo | 20, Raza | 21, Orientación sexual | 22, Esta…
aim3_hpv_biopsy	Num	8	AIM3_HPV_BIOPSY_.	BEST32.	120. Cual es el Ã¡rea mÃ¡s comÃºn para realizar biopsia de diagnostico del cÃ¡ncer oro-farÃ­ngeo asociado al VPH?	120. Where is the most common location for a HPV related oropharyngeal cancer biopsy?	Curriculum evaluation	1, Mucosa bucal | 2, Piel facial | 3, Piso de la boca | 4, Paladar duro | 5, Mucosa Labial | 6, Labios | 7, Nódulos linfáticos | 8, Periodonto | 9, Parte posterior oro-faríngea incluyendo las amígdalas | 10, Piel de cabeza y cuello | 11, Paladar blando | 12, Borde lateral y superficie ventral de la lengua | 0, Esto es innecesario | 99, No sabe
aim3_standards	Num	8	AIM3_STANDARDS_.	BEST32.	121. Existen estÃ¡ndares o pruebas de rutina para el cÃ¡ncer oro-farÃ­ngeo especÃ­ficamente	121. There are standards or routine screening tests for oropharyngeal cancer, specifically.	Curriculum evaluation	1, Verdad | 0, Falso | 99, No sabe
aim3_hpv_link_ed_method___1	Num	8	AIM3_HPV_LINK_ED_METHOD___1_.	BEST32.	122. Durante su educaciÃ³n formal como estudiante de odontologÃ­a, donde aprendiÃ³ acerca de la relaciÃ³n entre VPH y cÃ¡ncer oro-farÃ­ngeo? (seleccione todas las respuestas que sean aplicables) (choice=CurrÃ­culo odontolÃ³gico)	122. During your formal dental education training, where did you learn about the link between HPV and oropharyngeal cancer?	Curriculum evaluation	1, Currículo odontológico | 2, Familia/amigo | 3, Internet | 4, Revista, periódico/diario de noticias, otros documentos | 5, Universidades no relacionadas con odontología (ejemplo: facultad de medicina, enfermería) | 6, Facultad de Odontología | 7, Pacientes | 8, Revista científica/publicación (ejemplo: Revista de salud oral) | 9, Radio | 10, Televisión comerciales | 90, Otros
aim3_hpv_link_ed_method___2	Num	8	AIM3_HPV_LINK_ED_METHOD___2_.	BEST32.	122. Durante su educaciÃ³n formal como estudiante de odontologÃ­a, donde aprendiÃ³ acerca de la relaciÃ³n entre VPH y cÃ¡ncer oro-farÃ­ngeo? (seleccione todas las respuestas que sean aplicables) (choice=Familia/amigo)	122. During your formal dental education training, where did you learn about the link between HPV and oropharyngeal cancer?	Curriculum evaluation	1, Currículo odontológico | 2, Familia/amigo | 3, Internet | 4, Revista, periódico/diario de noticias, otros documentos | 5, Universidades no relacionadas con odontología (ejemplo: facultad de medicina, enfermería) | 6, Facultad de Odontología | 7, Pacientes | 8, Revista científica/publicación (ejemplo: Revista de salud oral) | 9, Radio | 10, Televisión comerciales | 90, Otros
aim3_hpv_link_ed_method___3	Num	8	AIM3_HPV_LINK_ED_METHOD___3_.	BEST32.	122. Durante su educaciÃ³n formal como estudiante de odontologÃ­a, donde aprendiÃ³ acerca de la relaciÃ³n entre VPH y cÃ¡ncer oro-farÃ­ngeo? (seleccione todas las respuestas que sean aplicables) (choice=Internet)	122. During your formal dental education training, where did you learn about the link between HPV and oropharyngeal cancer?	Curriculum evaluation	1, Currículo odontológico | 2, Familia/amigo | 3, Internet | 4, Revista, periódico/diario de noticias, otros documentos | 5, Universidades no relacionadas con odontología (ejemplo: facultad de medicina, enfermería) | 6, Facultad de Odontología | 7, Pacientes | 8, Revista científica/publicación (ejemplo: Revista de salud oral) | 9, Radio | 10, Televisión comerciales | 90, Otros
aim3_hpv_link_ed_method___4	Num	8	AIM3_HPV_LINK_ED_METHOD___4_.	BEST32.	122. Durante su educaciÃ³n formal como estudiante de odontologÃ­a, donde aprendiÃ³ acerca de la relaciÃ³n entre VPH y cÃ¡ncer oro-farÃ­ngeo? (seleccione todas las respuestas que sean aplicables) (choice=Revista, periÃ³dico/diario de noticias, otros docum	122. During your formal dental education training, where did you learn about the link between HPV and oropharyngeal cancer?	Curriculum evaluation	1, Currículo odontológico | 2, Familia/amigo | 3, Internet | 4, Revista, periódico/diario de noticias, otros documentos | 5, Universidades no relacionadas con odontología (ejemplo: facultad de medicina, enfermería) | 6, Facultad de Odontología | 7, Pacientes | 8, Revista científica/publicación (ejemplo: Revista de salud oral) | 9, Radio | 10, Televisión comerciales | 90, Otros
aim3_hpv_link_ed_method___5	Num	8	AIM3_HPV_LINK_ED_METHOD___5_.	BEST32.	122. Durante su educaciÃ³n formal como estudiante de odontologÃ­a, donde aprendiÃ³ acerca de la relaciÃ³n entre VPH y cÃ¡ncer oro-farÃ­ngeo? (seleccione todas las respuestas que sean aplicables) (choice=Universidades no relacionadas con odontologÃ­a (eje	122. During your formal dental education training, where did you learn about the link between HPV and oropharyngeal cancer?	Curriculum evaluation	1, Currículo odontológico | 2, Familia/amigo | 3, Internet | 4, Revista, periódico/diario de noticias, otros documentos | 5, Universidades no relacionadas con odontología (ejemplo: facultad de medicina, enfermería) | 6, Facultad de Odontología | 7, Pacientes | 8, Revista científica/publicación (ejemplo: Revista de salud oral) | 9, Radio | 10, Televisión comerciales | 90, Otros
aim3_hpv_link_ed_method___6	Num	8	AIM3_HPV_LINK_ED_METHOD___6_.	BEST32.	122. Durante su educaciÃ³n formal como estudiante de odontologÃ­a, donde aprendiÃ³ acerca de la relaciÃ³n entre VPH y cÃ¡ncer oro-farÃ­ngeo? (seleccione todas las respuestas que sean aplicables) (choice=Facultad de OdontologÃ­a)	122. During your formal dental education training, where did you learn about the link between HPV and oropharyngeal cancer?	Curriculum evaluation	1, Currículo odontológico | 2, Familia/amigo | 3, Internet | 4, Revista, periódico/diario de noticias, otros documentos | 5, Universidades no relacionadas con odontología (ejemplo: facultad de medicina, enfermería) | 6, Facultad de Odontología | 7, Pacientes | 8, Revista científica/publicación (ejemplo: Revista de salud oral) | 9, Radio | 10, Televisión comerciales | 90, Otros
aim3_hpv_link_ed_method___7	Num	8	AIM3_HPV_LINK_ED_METHOD___7_.	BEST32.	122. Durante su educaciÃ³n formal como estudiante de odontologÃ­a, donde aprendiÃ³ acerca de la relaciÃ³n entre VPH y cÃ¡ncer oro-farÃ­ngeo? (seleccione todas las respuestas que sean aplicables) (choice=Pacientes)	122. During your formal dental education training, where did you learn about the link between HPV and oropharyngeal cancer?	Curriculum evaluation	1, Currículo odontológico | 2, Familia/amigo | 3, Internet | 4, Revista, periódico/diario de noticias, otros documentos | 5, Universidades no relacionadas con odontología (ejemplo: facultad de medicina, enfermería) | 6, Facultad de Odontología | 7, Pacientes | 8, Revista científica/publicación (ejemplo: Revista de salud oral) | 9, Radio | 10, Televisión comerciales | 90, Otros
aim3_hpv_link_ed_method___8	Num	8	AIM3_HPV_LINK_ED_METHOD___8_.	BEST32.	122. Durante su educaciÃ³n formal como estudiante de odontologÃ­a, donde aprendiÃ³ acerca de la relaciÃ³n entre VPH y cÃ¡ncer oro-farÃ­ngeo? (seleccione todas las respuestas que sean aplicables) (choice=Revista cientÃ­fica/publicaciÃ³n (ejemplo: Revista	122. During your formal dental education training, where did you learn about the link between HPV and oropharyngeal cancer?	Curriculum evaluation	1, Currículo odontológico | 2, Familia/amigo | 3, Internet | 4, Revista, periódico/diario de noticias, otros documentos | 5, Universidades no relacionadas con odontología (ejemplo: facultad de medicina, enfermería) | 6, Facultad de Odontología | 7, Pacientes | 8, Revista científica/publicación (ejemplo: Revista de salud oral) | 9, Radio | 10, Televisión comerciales | 90, Otros
aim3_hpv_link_ed_method___9	Num	8	AIM3_HPV_LINK_ED_METHOD___9_.	BEST32.	122. Durante su educaciÃ³n formal como estudiante de odontologÃ­a, donde aprendiÃ³ acerca de la relaciÃ³n entre VPH y cÃ¡ncer oro-farÃ­ngeo? (seleccione todas las respuestas que sean aplicables) (choice=Radio)	122. During your formal dental education training, where did you learn about the link between HPV and oropharyngeal cancer?	Curriculum evaluation	1, Currículo odontológico | 2, Familia/amigo | 3, Internet | 4, Revista, periódico/diario de noticias, otros documentos | 5, Universidades no relacionadas con odontología (ejemplo: facultad de medicina, enfermería) | 6, Facultad de Odontología | 7, Pacientes | 8, Revista científica/publicación (ejemplo: Revista de salud oral) | 9, Radio | 10, Televisión comerciales | 90, Otros
aim3_hpv_link_ed_method___10	Num	8	AIM3_HPV_LINK_ED_METHOD___10_.	BEST32.	122. Durante su educaciÃ³n formal como estudiante de odontologÃ­a, donde aprendiÃ³ acerca de la relaciÃ³n entre VPH y cÃ¡ncer oro-farÃ­ngeo? (seleccione todas las respuestas que sean aplicables) (choice=TelevisiÃ³n comerciales)	122. During your formal dental education training, where did you learn about the link between HPV and oropharyngeal cancer?	Curriculum evaluation	1, Currículo odontológico | 2, Familia/amigo | 3, Internet | 4, Revista, periódico/diario de noticias, otros documentos | 5, Universidades no relacionadas con odontología (ejemplo: facultad de medicina, enfermería) | 6, Facultad de Odontología | 7, Pacientes | 8, Revista científica/publicación (ejemplo: Revista de salud oral) | 9, Radio | 10, Televisión comerciales | 90, Otros
aim3_hpv_link_ed_method___90	Num	8	AIM3_HPV_LINK_ED_METHOD___90_.	BEST32.	122. Durante su educaciÃ³n formal como estudiante de odontologÃ­a, donde aprendiÃ³ acerca de la relaciÃ³n entre VPH y cÃ¡ncer oro-farÃ­ngeo? (seleccione todas las respuestas que sean aplicables) (choice=Otros)	122. During your formal dental education training, where did you learn about the link between HPV and oropharyngeal cancer?	Curriculum evaluation	1, Currículo odontológico | 2, Familia/amigo | 3, Internet | 4, Revista, periódico/diario de noticias, otros documentos | 5, Universidades no relacionadas con odontología (ejemplo: facultad de medicina, enfermería) | 6, Facultad de Odontología | 7, Pacientes | 8, Revista científica/publicación (ejemplo: Revista de salud oral) | 9, Radio | 10, Televisión comerciales | 90, Otros
aim3_vac_admin_hpv_train	Num	8	AIM3_VAC_ADMIN_HPV_TRAIN_.	BEST32.	125. Usted estarÃ­a interesado en participar en un entrenamiento para administrar vacunas contra el VPH en su prÃ¡ctica odontolÃ³gica?	125. How willing would you be to participate in a training to administer the HPV vaccines in your dental practice?	Scope of Practice	0, No estoy interesado | 1, Un poco interesado | 2, Interesado | 3, Muy interesado | 99, No sabe
aim3_vac_admin_flu_train	Num	8	AIM3_VAC_ADMIN_FLU_TRAIN_.	BEST32.	126. Usted estarÃ­a interesado en participar en un entrenamiento para administrar vacunas contra de la influenza/gripe en su prÃ¡ctica odontolÃ³gica?	126. How willing would you be to participate in a training to administer the flu vaccines in your dental practice?	Scope of Practice	0, No estoy interesado | 1, Un poco interesado | 2, Interesado | 3, Muy interesado | 99, No sabe
aim3_vac_admin_hpv_will	Num	8	AIM3_VAC_ADMIN_HPV_WILL_.	BEST32.	127. Si recibiera entrenamiento, usted estarÃ­a interesado en administrar vacunas contra el VPH en su prÃ¡ctica odontolÃ³gica?	127. If trained, how willing would you be to administer the HPV vaccines in your dental office?	Scope of Practice	0, No estoy interesado | 1, Un poco interesado | 2, Interesado | 3, Muy interesado | 99, No sabe
aim3_vac_admin_flu_will	Num	8	AIM3_VAC_ADMIN_FLU_WILL_.	BEST32.	128. Si fuera adecuadamente entrenado, que tan dispuesto estarÃ­a de administrar la vacuna contra la gripe en su consultorio odontolÃ³gico?	128. If properly trained, how willing would you be to administer the flu vaccine in your dental office?	Scope of Practice	0, No estoy interesado | 1, Un poco interesado | 2, Interesado | 3, Muy interesado | 99, No sabe
