# Supplementary material for: Cross-cultural adaptation of a Spanish version of a previously validated HPV survey that evaluates dental students’ knowledge, perception and clinical practices in Latin America
Source: BMC Oral Health. 2022 Mar 14;22:72. doi: 10.1186/s12903-022-02108-2 (PMC8922929; doi:10.1186/s12903-022-02108-2)
Supplement: Supplementary file 4 — Additional file 4: Cross-cultural adaptation flow chart. [file 12903_2022_2108_MOESM4_ESM.vsdx]

Archive with 18 entries (18 files):
- [Content_Types].xml
- _rels/.rels
- visio/document.xml
- visio/_rels/document.xml.rels
- visio/pages/_rels/pages.xml.rels
- visio/masters/_rels/masters.xml.rels
- visio/masters/masters.xml
- visio/pages/pages.xml
- visio/masters/master2.xml
- visio/masters/master1.xml
- visio/pages/_rels/page1.xml.rels
- visio/pages/page1.xml
- visio/theme/theme1.xml
- visio/windows.xml
- docProps/thumbnail.emf
- docProps/app.xml
- docProps/core.xml
- docProps/custom.xml
