# Supplementary material for: Cross-cultural adaptation of a Spanish version of a previously validated HPV survey that evaluates dental students’ knowledge, perception and clinical practices in Latin America
Source: BMC Oral Health. 2022 Mar 14;22:72. doi: 10.1186/s12903-022-02108-2 (PMC8922929; doi:10.1186/s12903-022-02108-2)
Supplement: Supplementary file 4 — Additional file 4: Cross-cultural adaptation flow chart. [file 12903_2022_2108_MOESM4_ESM.vsdx › visio/masters/_rels/masters.xml.rels]

<?xml version="1.0" encoding="UTF-8" standalone="yes"?>
<Relationships xmlns="http://schemas.openxmlformats.org/package/2006/relationships"><Relationship Id="rId2" Type="http://schemas.microsoft.com/visio/2010/relationships/master" Target="master2.xml"/><Relationship Id="rId1" Type="http://schemas.microsoft.com/visio/2010/relationships/master" Target="master1.xml"/></Relationships>
