# Supplementary material for: Cross-cultural adaptation of a Spanish version of a previously validated HPV survey that evaluates dental students’ knowledge, perception and clinical practices in Latin America
Source: BMC Oral Health. 2022 Mar 14;22:72. doi: 10.1186/s12903-022-02108-2 (PMC8922929; doi:10.1186/s12903-022-02108-2)
Supplement: Supplementary file 4 — Additional file 4: Cross-cultural adaptation flow chart. [file 12903_2022_2108_MOESM4_ESM.vsdx › visio/masters/masters.xml]

<?xml version='1.0' encoding='utf-8' ?>
<Masters xmlns='http://schemas.microsoft.com/office/visio/2012/main' xmlns:r='http://schemas.openxmlformats.org/officeDocument/2006/relationships' xml:space='preserve'><Master ID='2' NameU='Rectangle' IsCustomNameU='1' Name='Rectangle' IsCustomName='1' Prompt='Drag onto the page.' IconSize='1' AlignName='2' MatchByName='0' IconUpdate='1' UniqueID='{08847837-0002-0000-8E40-00608CF305B2}' BaseID='{7370991A-3057-44CE-958F-3E2E8AD2ACEC}' PatternFlags='0' Hidden='0' MasterType='2'><PageSheet LineStyle='0' FillStyle='0' TextStyle='0'><Cell N='PageWidth' V='4' U='IN'/><Cell N='PageHeight' V='4' U='IN'/><Cell N='ShdwOffsetX' V='0.125'/><Cell N='ShdwOffsetY' V='-0.125'/><Cell N='PageScale' V='1' U='IN'/><Cell N='DrawingScale' V='1' U='IN'/><Cell N='DrawingSizeType' V='0'/><Cell N='DrawingScaleType' V='0'/><Cell N='InhibitSnap' V='0'/><Cell N='PageLockReplace' V='0' U='BOOL'/><Cell N='PageLockDuplicate' V='0' U='BOOL'/><Cell N='UIVisibility' V='0'/><Cell N='ShdwType' V='0'/><Cell N='ShdwObliqueAngle' V='0'/><Cell N='ShdwScaleFactor' V='1'/><Cell N='DrawingResizeType' V='1'/><Cell N='ShapeKeywords' V='basic,shape,geometry,polygon,rectangle,right,angle,four-sided'/></PageSheet><Icon>
AAABAAEAICAQAAAAAADoAgAAFgAAACgAAAAgAAAAQAAAAAEABAAAAAAAgAIAAAAAAAAAAAAAAAAAA
AAAAAAAAAAAAACAAACAAAAAgIAAgAAAAIAAgACAgAAAgICAAMDAwAAAAP8AAP8AAAD//wD/AAAA/w
D/AP//AAD///8AAAAAAAAAAAAAAAAAAAAAAAAAAAAAAAAAAAAAAAAAAAAAAAAAAAAAAAAAAAAAAAA
AAAAAAAAAAAAAAAAAAAAAAAAAAAAAAAAAAAAAAAAAAAAAAAAAAAAAAAAAAAAAAAAAAHd3d3d3d3d3
d3d3d3d3AAD//////////////////3AA//////////////////9wAP//////////////////cAD//
////////////////3AA//////////////////9wAP//////////////////cAD///////////////
///3AA//////////////////9wAP//////////////////cAD//////////////////3AA///////
///////////9wAP//////////////////cAD//////////////////3AA//////////////////9w
AP//////////////////cAD//////////////////3AA//////////////////9wAP///////////
///////cAAAAAAAAAAAAAAAAAAAAAAAAAAAAAAAAAAAAAAAAAAAAAAAAAAAAAAAAAAAAAAAAAAAAA
AAAAAAAAAAAAAAAAAAAAAAAAAAAAAAAAAAAAAAAAAAAAAAAAAAAAAAAAAAAAAAAAAAAAAAAAAAAAA
AAAD///////////////////////////////+AAAABwAAAAcAAAAHAAAABwAAAAcAAAAHAAAABwAAA
AcAAAAHAAAABwAAAAcAAAAHAAAABwAAAAcAAAAHAAAABwAAAAcAAAAHAAAABgAAAAf///////////
////////////////////w==</Icon><Rel r:id='rId1'/></Master><Master ID='4' NameU='Dynamic connector' IsCustomNameU='1' Name='Dynamic connector' IsCustomName='1' Prompt='This connector automatically routes between the shapes it connects.' IconSize='1' AlignName='2' MatchByName='1' IconUpdate='0' UniqueID='{002A9108-0000-0000-8E40-00608CF305B2}' BaseID='{F7290A45-E3AD-11D2-AE4F-006008C9F5A9}' PatternFlags='0' Hidden='0' MasterType='541'><PageSheet LineStyle='0' FillStyle='0' TextStyle='0'><Cell N='PageWidth' V='3'/><Cell N='PageHeight' V='3'/><Cell N='ShdwOffsetX' V='0.125'/><Cell N='ShdwOffsetY' V='-0.125'/><Cell N='PageScale' V='1' U='IN_F'/><Cell N='DrawingScale' V='1' U='IN_F'/><Cell N='DrawingSizeType' V='4'/><Cell N='DrawingScaleType' V='0'/><Cell N='InhibitSnap' V='0'/><Cell N='PageLockReplace' V='0' U='BOOL'/><Cell N='PageLockDuplicate' V='0' U='BOOL'/><Cell N='UIVisibility' V='0'/><Cell N='ShdwType' V='0'/><Cell N='ShdwObliqueAngle' V='0'/><Cell N='ShdwScaleFactor' V='1'/><Cell N='DrawingResizeType' V='0'/><Section N='Layer'><Row IX='0'><Cell N='Name' V='Connector'/><Cell N='Color' V='255'/><Cell N='Status' V='0'/><Cell N='Visible' V='1'/><Cell N='Print' V='1'/><Cell N='Active' V='0'/><Cell N='Lock' V='0'/><Cell N='Snap' V='1'/><Cell N='Glue' V='1'/><Cell N='NameUniv' V='Connector'/><Cell N='ColorTrans' V='0'/></Row></Section></PageSheet><Icon>
AAABAAEAICAQAAAAAADoAgAAFgAAACgAAAAgAAAAQAAAAAEABAAAAAAAgAIAAAAAAAAAAAAAAAAAA
AAAAAAAAAAAAACAAACAAAAAgIAAgAAAAIAAgACAgAAAgICAAMDAwAAAAP8AAP8AAAD//wD/AAAA/w
D/AP//AAD///8AAAAAAAAAAAAAAAAAAAAAAAAAAAAAAAAAAAAAAAAAAAAAAAAAAAAAAAAAAAAAAAA
AAAAAAAeHh4eAAAAAAAAAAAAAAAAIAAAAcAAAAAAAAAAAAAADNzMzAIAAAAAAAAAAAAAAAAAAAwBw
AAAAAAAAAAAAAw///wMAgAAAAAAAAAAAAHgP//8IeHh4eHh4eHAAAACAD/n/AwCAAAAAAACAAAAAc
ACZkAAAcAAAAAAAcAAAAIAACTAAAIAAAAAAAIAAAABwAAAAAABwAAAAAABwAAAAgAAAMAAAgAAAAA
AAgAAAAHAAADMzM3MzMzMAAHAAAACAAAAAAAAAAAADAACAAAAAcAAAAAAAcAAAAwAAcAAAAIAAAAA
AAIAAAAMAAIAAAABwAAAAAABwAAADAABwAAAAgAAAAAAAgAAAAwAAgAAAAHAAAAAAAHAAM5MzMHAA
AACAAAAAAACAAAmZADCAAAAAcAAAAAAAcAD/n/AwcAAAAIeHh4eHh4eA///wh4AAAAAAAAAAAABwA
P//8DAAAAAAAAAAAAAAgAAAAAAAAAAAAAAAAAAAAHAAAHAAAAAAAAAAAAAAAACAAACAAAAAAAAAAA
AAAAAAeHh4cAAAAAAAAAAAAAAAAAAAAAAAAAAAAAAAAAAAAAAAAAAAAAAAAAAAAAAAAAAAAAAAAAA
AAAD/////////////////gH///79///4Df//8A3//+AN///AAAAf0A3/39Ad/9/eff/f3H3/3959/
9/eAAPf3gAD39/989/f/fPf3/3z39/989/f/cBf3/2AX9/9gF/AAAAf//2Af//9gP///ff///33//
/8B/////////////////w==</Icon><Rel r:id='rId2'/></Master></Masters>
