# Supplementary material for: Cross-cultural adaptation of a Spanish version of a previously validated HPV survey that evaluates dental students’ knowledge, perception and clinical practices in Latin America
Source: BMC Oral Health. 2022 Mar 14;22:72. doi: 10.1186/s12903-022-02108-2 (PMC8922929; doi:10.1186/s12903-022-02108-2)
Supplement: Supplementary file 4 — Additional file 4: Cross-cultural adaptation flow chart. [file 12903_2022_2108_MOESM4_ESM.vsdx › visio/pages/pages.xml]

<?xml version='1.0' encoding='utf-8' ?>
<Pages xmlns='http://schemas.microsoft.com/office/visio/2012/main' xmlns:r='http://schemas.openxmlformats.org/officeDocument/2006/relationships' xml:space='preserve'><Page ID='0' NameU='Page-1' Name='Page-1' ViewScale='0.6875' ViewCenterX='4.25' ViewCenterY='5.5'><PageSheet LineStyle='0' FillStyle='0' TextStyle='0'><Cell N='PageWidth' V='8.5' U='IN'/><Cell N='PageHeight' V='11' U='IN'/><Cell N='ShdwOffsetX' V='0.125' U='IN'/><Cell N='ShdwOffsetY' V='-0.125' U='IN'/><Cell N='PageScale' V='1' U='IN'/><Cell N='DrawingScale' V='1' U='IN_F'/><Cell N='DrawingSizeType' V='0'/><Cell N='DrawingScaleType' V='0'/><Trigger N='RecalcColor'><RefBy T='Page' ID='0'/></Trigger><Cell N='InhibitSnap' V='0'/><Cell N='PageLockReplace' V='0' U='BOOL'/><Cell N='PageLockDuplicate' V='0' U='BOOL'/><Cell N='UIVisibility' V='0'/><Cell N='ShdwType' V='0'/><Cell N='ShdwObliqueAngle' V='0'/><Cell N='ShdwScaleFactor' V='1'/><Cell N='DrawingResizeType' V='1'/><Cell N='RouteStyle' V='1'/><Cell N='PageShapeSplit' V='1'/><Cell N='ColorSchemeIndex' V='37'/><Cell N='EffectSchemeIndex' V='37'/><Cell N='ConnectorSchemeIndex' V='37'/><Cell N='FontSchemeIndex' V='37'/><Cell N='ThemeIndex' V='37'/><Cell N='PageLeftMargin' V='0.25' U='IN'/><Cell N='PageRightMargin' V='0.25' U='IN'/><Cell N='PageTopMargin' V='0.25' U='IN'/><Cell N='PageBottomMargin' V='0.25' U='IN'/><Section N='User'><Row N='msvThemeOrder'><Cell N='Value' V='0'/><Cell N='Prompt' V='' F='No Formula'/></Row></Section><Section N='Layer'><Row IX='0'><Cell N='Name' V='Connector'/><Cell N='Color' V='255'/><Cell N='Status' V='0'/><Cell N='Visible' V='1'/><Cell N='Print' V='1'/><Cell N='Active' V='0'/><Cell N='Lock' V='0'/><Cell N='Snap' V='1'/><Cell N='Glue' V='1'/><Cell N='NameUniv' V='Connector'/><Cell N='ColorTrans' V='0'/></Row></Section></PageSheet><Rel r:id='rId1'/></Page></Pages>
