# Supplementary material for: Cross-cultural adaptation of a Spanish version of a previously validated HPV survey that evaluates dental students’ knowledge, perception and clinical practices in Latin America
Source: BMC Oral Health. 2022 Mar 14;22:72. doi: 10.1186/s12903-022-02108-2 (PMC8922929; doi:10.1186/s12903-022-02108-2)
Supplement: Supplementary file 4 — Additional file 4: Cross-cultural adaptation flow chart. [file 12903_2022_2108_MOESM4_ESM.vsdx › visio/masters/master1.xml]

<?xml version='1.0' encoding='utf-8' ?>
<MasterContents xmlns='http://schemas.microsoft.com/office/visio/2012/main' xmlns:r='http://schemas.openxmlformats.org/officeDocument/2006/relationships' xml:space='preserve'><Shapes><Shape ID='5' Type='Shape' LineStyle='3' FillStyle='3' TextStyle='3'><Cell N='PinX' V='2' U='IN'/><Cell N='PinY' V='2' U='IN'/><Cell N='Width' V='1.5' U='IN'/><Cell N='Height' V='1' U='IN'/><Cell N='LocPinX' V='0.75' U='IN' F='Width*0.5'/><Cell N='LocPinY' V='0.5' U='IN' F='Height*0.5'/><Cell N='Angle' V='0' U='DEG'/><Cell N='FlipX' V='0'/><Cell N='FlipY' V='0'/><Cell N='ResizeMode' V='0'/><Cell N='EventDblClick' V='0' F='OPENTEXTWIN()'/><Cell N='HelpTopic' V='Vis_Sba.chm!#45752'/><Cell N='Copyright' V='Copyright (c) 2012 Microsoft Corporation.  All rights reserved.'/><Cell N='ShapeSplit' V='1'/><Cell N='LineWeight' V='0.003333333333333333' U='PT' F='THEMEVAL("LineWeight",0.24PT)'/><Cell N='QuickStyleType' V='2'/><Section N='Connection'><Row T='Connection' IX='0'><Cell N='X' V='0.75' U='IN' F='Width*0.5'/><Cell N='Y' V='0' U='IN' F='Height*0'/><Cell N='DirX' V='0'/><Cell N='DirY' V='1'/><Cell N='Type' V='0' F='No Formula'/><Cell N='AutoGen' V='0' F='No Formula'/><Cell N='Prompt' V='' F='No Formula'/></Row><Row T='Connection' IX='1'><Cell N='X' V='1.5' U='IN' F='Width*1'/><Cell N='Y' V='0.5' U='IN' F='Height*0.5'/><Cell N='DirX' V='-1'/><Cell N='DirY' V='0'/><Cell N='Type' V='0' F='No Formula'/><Cell N='AutoGen' V='0' F='No Formula'/><Cell N='Prompt' V='' F='No Formula'/></Row><Row T='Connection' IX='2'><Cell N='X' V='0.75' U='IN' F='Width*0.5'/><Cell N='Y' V='1' U='IN' F='Height*1'/><Cell N='DirX' V='0'/><Cell N='DirY' V='-1'/><Cell N='Type' V='0' F='No Formula'/><Cell N='AutoGen' V='0' F='No Formula'/><Cell N='Prompt' V='' F='No Formula'/></Row><Row T='Connection' IX='3'><Cell N='X' V='0' U='IN' F='Width*0'/><Cell N='Y' V='0.5' U='IN' F='Height*0.5'/><Cell N='DirX' V='1'/><Cell N='DirY' V='0'/><Cell N='Type' V='0' F='No Formula'/><Cell N='AutoGen' V='0' F='No Formula'/><Cell N='Prompt' V='' F='No Formula'/></Row><Row T='Connection' IX='4'><Cell N='X' V='0.75' U='IN' F='Width*0.5'/><Cell N='Y' V='0.5' U='IN' F='Height*0.5'/><Cell N='DirX' V='0'/><Cell N='DirY' V='1'/><Cell N='Type' V='0' F='No Formula'/><Cell N='AutoGen' V='0' F='No Formula'/><Cell N='Prompt' V='' F='No Formula'/></Row></Section><Section N='User'><Row N='visVersion'><Cell N='Value' V='15'/><Cell N='Prompt' V='' F='No Formula'/></Row></Section><Section N='Character'><Row IX='0'><Cell N='Size' V='0.1388888888888889' U='PT'/></Row></Section><Section N='Geometry' IX='0'><Cell N='NoFill' V='0'/><Cell N='NoLine' V='0'/><Cell N='NoShow' V='0'/><Cell N='NoSnap' V='0' F='No Formula'/><Cell N='NoQuickDrag' V='0' F='No Formula'/><Row T='MoveTo' IX='1'><Cell N='X' V='0' U='IN' F='Width*0'/><Cell N='Y' V='0' U='IN' F='Height*0'/></Row><Row T='LineTo' IX='2'><Cell N='X' V='1.5' U='IN' F='Width*1'/><Cell N='Y' V='0' U='IN' F='Height*0'/></Row><Row T='LineTo' IX='3'><Cell N='X' V='1.5' U='IN' F='Width*1'/><Cell N='Y' V='1' U='IN' F='Height*1'/></Row><Row T='LineTo' IX='4'><Cell N='X' V='0' U='IN' F='Width*0'/><Cell N='Y' V='1' U='IN' F='Height*1'/></Row><Row T='LineTo' IX='5'><Cell N='X' V='0' U='IN' F='Geometry1.X1'/><Cell N='Y' V='0' U='IN' F='Geometry1.Y1'/></Row></Section></Shape></Shapes></MasterContents>
