# Supplementary material for: Cross-cultural adaptation of a Spanish version of a previously validated HPV survey that evaluates dental students’ knowledge, perception and clinical practices in Latin America
Source: BMC Oral Health. 2022 Mar 14;22:72. doi: 10.1186/s12903-022-02108-2 (PMC8922929; doi:10.1186/s12903-022-02108-2)
Supplement: Supplementary file 4 — Additional file 4: Cross-cultural adaptation flow chart. [file 12903_2022_2108_MOESM4_ESM.vsdx › visio/pages/page1.xml]

<?xml version='1.0' encoding='utf-8' ?>
<PageContents xmlns='http://schemas.microsoft.com/office/visio/2012/main' xmlns:r='http://schemas.openxmlformats.org/officeDocument/2006/relationships' xml:space='preserve'><Shapes><Shape ID='1' NameU='Rectangle' Name='Rectangle' Type='Shape' Master='2'><Cell N='PinX' V='1.328125'/><Cell N='PinY' V='10.0390625'/><Cell N='Width' V='1.34375'/><Cell N='Height' V='0.375'/><Cell N='LocPinX' V='0.671875' F='Width*0.5'/><Cell N='LocPinY' V='0.1875' F='Inh'/><Cell N='LineWeight' V='0.01041666666666667' U='PT' F='Inh'/><Cell N='ObjType' V='1'/><Section N='Connection'><Row T='Connection' IX='0'><Cell N='X' V='0.671875' F='Inh'/><Cell N='Y' V='0' F='Inh'/></Row><Row T='Connection' IX='1'><Cell N='X' V='1.34375' F='Inh'/><Cell N='Y' V='0.1875' F='Inh'/></Row><Row T='Connection' IX='2'><Cell N='X' V='0.671875' F='Inh'/><Cell N='Y' V='0.375' F='Inh'/></Row><Row T='Connection' IX='3'><Cell N='X' V='0' F='Inh'/><Cell N='Y' V='0.1875' F='Inh'/></Row><Row T='Connection' IX='4'><Cell N='X' V='0.671875' F='Inh'/><Cell N='Y' V='0.1875' F='Inh'/></Row></Section><Section N='Character'><Row IX='0'><Cell N='Font' V='Times New Roman'/><Cell N='Size' V='0.1527777777777778' U='PT'/><Cell N='ComplexScriptFont' V='Times New Roman'/></Row></Section><Section N='Geometry' IX='0'><Row T='MoveTo' IX='1'><Cell N='X' V='0' F='Inh'/><Cell N='Y' V='0' F='Inh'/></Row><Row T='LineTo' IX='2'><Cell N='X' V='1.34375' F='Inh'/><Cell N='Y' V='0' F='Inh'/></Row><Row T='LineTo' IX='3'><Cell N='X' V='1.34375' F='Inh'/><Cell N='Y' V='0.375' F='Inh'/></Row><Row T='LineTo' IX='4'><Cell N='X' V='0' F='Inh'/><Cell N='Y' V='0.375' F='Inh'/></Row><Row T='LineTo' IX='5'><Cell N='X' V='0' F='Inh'/><Cell N='Y' V='0' F='Inh'/></Row></Section><Text><cp IX='0'/>Stage 1.
Translation
</Text></Shape><Shape ID='2' Type='Shape' Master='2'><Cell N='PinX' V='1.328125'/><Cell N='PinY' V='8.763671875'/><Cell N='Width' V='1.34375'/><Cell N='Height' V='0.375'/><Cell N='LocPinX' V='0.671875' F='Width*0.5'/><Cell N='LocPinY' V='0.1875' F='Inh'/><Cell N='LineWeight' V='0.01041666666666667' U='PT' F='Inh'/><Cell N='ObjType' V='1'/><Section N='Connection'><Row T='Connection' IX='0'><Cell N='X' V='0.671875' F='Inh'/><Cell N='Y' V='0' F='Inh'/></Row><Row T='Connection' IX='1'><Cell N='X' V='1.34375' F='Inh'/><Cell N='Y' V='0.1875' F='Inh'/></Row><Row T='Connection' IX='2'><Cell N='X' V='0.671875' F='Inh'/><Cell N='Y' V='0.375' F='Inh'/></Row><Row T='Connection' IX='3'><Cell N='X' V='0' F='Inh'/><Cell N='Y' V='0.1875' F='Inh'/></Row><Row T='Connection' IX='4'><Cell N='X' V='0.671875' F='Inh'/><Cell N='Y' V='0.1875' F='Inh'/></Row></Section><Section N='Character'><Row IX='0'><Cell N='Font' V='Times New Roman'/><Cell N='Size' V='0.1527777777777778' U='PT'/><Cell N='ComplexScriptFont' V='Times New Roman'/></Row></Section><Section N='Geometry' IX='0'><Row T='MoveTo' IX='1'><Cell N='X' V='0' F='Inh'/><Cell N='Y' V='0' F='Inh'/></Row><Row T='LineTo' IX='2'><Cell N='X' V='1.34375' F='Inh'/><Cell N='Y' V='0' F='Inh'/></Row><Row T='LineTo' IX='3'><Cell N='X' V='1.34375' F='Inh'/><Cell N='Y' V='0.375' F='Inh'/></Row><Row T='LineTo' IX='4'><Cell N='X' V='0' F='Inh'/><Cell N='Y' V='0.375' F='Inh'/></Row><Row T='LineTo' IX='5'><Cell N='X' V='0' F='Inh'/><Cell N='Y' V='0' F='Inh'/></Row></Section><Text><cp IX='0'/>Stage 2.
Synthesis
</Text></Shape><Shape ID='3' Type='Shape' Master='2'><Cell N='PinX' V='1.328125'/><Cell N='PinY' V='7.48828125'/><Cell N='Width' V='1.34375'/><Cell N='Height' V='0.375'/><Cell N='LocPinX' V='0.671875' F='Width*0.5'/><Cell N='LocPinY' V='0.1875' F='Inh'/><Cell N='LineWeight' V='0.01041666666666667' U='PT' F='Inh'/><Cell N='LineColor' V='#7f7f7f' F='THEMEGUARD(MSOTINT(RGB(255,255,255),-50))'/><Cell N='ObjType' V='1'/><Section N='Connection'><Row T='Connection' IX='0'><Cell N='X' V='0.671875' F='Inh'/><Cell N='Y' V='0' F='Inh'/></Row><Row T='Connection' IX='1'><Cell N='X' V='1.34375' F='Inh'/><Cell N='Y' V='0.1875' F='Inh'/></Row><Row T='Connection' IX='2'><Cell N='X' V='0.671875' F='Inh'/><Cell N='Y' V='0.375' F='Inh'/></Row><Row T='Connection' IX='3'><Cell N='X' V='0' F='Inh'/><Cell N='Y' V='0.1875' F='Inh'/></Row><Row T='Connection' IX='4'><Cell N='X' V='0.671875' F='Inh'/><Cell N='Y' V='0.1875' F='Inh'/></Row></Section><Section N='Character'><Row IX='0'><Cell N='Font' V='Times New Roman'/><Cell N='Color' V='#7f7f7f' F='THEMEGUARD(MSOTINT(RGB(255,255,255),-50))'/><Cell N='Size' V='0.1527777777777778' U='PT'/><Cell N='ComplexScriptFont' V='Times New Roman'/></Row></Section><Section N='Geometry' IX='0'><Row T='MoveTo' IX='1'><Cell N='X' V='0' F='Inh'/><Cell N='Y' V='0' F='Inh'/></Row><Row T='LineTo' IX='2'><Cell N='X' V='1.34375' F='Inh'/><Cell N='Y' V='0' F='Inh'/></Row><Row T='LineTo' IX='3'><Cell N='X' V='1.34375' F='Inh'/><Cell N='Y' V='0.375' F='Inh'/></Row><Row T='LineTo' IX='4'><Cell N='X' V='0' F='Inh'/><Cell N='Y' V='0.375' F='Inh'/></Row><Row T='LineTo' IX='5'><Cell N='X' V='0' F='Inh'/><Cell N='Y' V='0' F='Inh'/></Row></Section><Text><cp IX='0'/>Stage 3.
Back Translation
</Text></Shape><Shape ID='4' Type='Shape' Master='2'><Cell N='PinX' V='1.328125'/><Cell N='PinY' V='6.212890625'/><Cell N='Width' V='1.34375'/><Cell N='Height' V='0.375'/><Cell N='LocPinX' V='0.671875' F='Width*0.5'/><Cell N='LocPinY' V='0.1875' F='Inh'/><Cell N='LineWeight' V='0.01041666666666667' U='PT' F='Inh'/><Cell N='ObjType' V='1'/><Section N='Connection'><Row T='Connection' IX='0'><Cell N='X' V='0.671875' F='Inh'/><Cell N='Y' V='0' F='Inh'/></Row><Row T='Connection' IX='1'><Cell N='X' V='1.34375' F='Inh'/><Cell N='Y' V='0.1875' F='Inh'/></Row><Row T='Connection' IX='2'><Cell N='X' V='0.671875' F='Inh'/><Cell N='Y' V='0.375' F='Inh'/></Row><Row T='Connection' IX='3'><Cell N='X' V='0' F='Inh'/><Cell N='Y' V='0.1875' F='Inh'/></Row><Row T='Connection' IX='4'><Cell N='X' V='0.671875' F='Inh'/><Cell N='Y' V='0.1875' F='Inh'/></Row></Section><Section N='Character'><Row IX='0'><Cell N='Font' V='Times New Roman'/><Cell N='Size' V='0.1527777777777778' U='PT'/><Cell N='ComplexScriptFont' V='Times New Roman'/></Row></Section><Section N='Geometry' IX='0'><Row T='MoveTo' IX='1'><Cell N='X' V='0' F='Inh'/><Cell N='Y' V='0' F='Inh'/></Row><Row T='LineTo' IX='2'><Cell N='X' V='1.34375' F='Inh'/><Cell N='Y' V='0' F='Inh'/></Row><Row T='LineTo' IX='3'><Cell N='X' V='1.34375' F='Inh'/><Cell N='Y' V='0.375' F='Inh'/></Row><Row T='LineTo' IX='4'><Cell N='X' V='0' F='Inh'/><Cell N='Y' V='0.375' F='Inh'/></Row><Row T='LineTo' IX='5'><Cell N='X' V='0' F='Inh'/><Cell N='Y' V='0' F='Inh'/></Row></Section><Text><cp IX='0'/>Stage 4.
Review
</Text></Shape><Shape ID='5' Type='Shape' Master='2'><Cell N='PinX' V='1.328125'/><Cell N='PinY' V='4.9375'/><Cell N='Width' V='1.34375'/><Cell N='Height' V='0.375'/><Cell N='LocPinX' V='0.671875' F='Width*0.5'/><Cell N='LocPinY' V='0.1875' F='Inh'/><Cell N='LineWeight' V='0.01041666666666667' U='PT' F='Inh'/><Cell N='ObjType' V='1'/><Section N='Connection'><Row T='Connection' IX='0'><Cell N='X' V='0.671875' F='Inh'/><Cell N='Y' V='0' F='Inh'/></Row><Row T='Connection' IX='1'><Cell N='X' V='1.34375' F='Inh'/><Cell N='Y' V='0.1875' F='Inh'/></Row><Row T='Connection' IX='2'><Cell N='X' V='0.671875' F='Inh'/><Cell N='Y' V='0.375' F='Inh'/></Row><Row T='Connection' IX='3'><Cell N='X' V='0' F='Inh'/><Cell N='Y' V='0.1875' F='Inh'/></Row><Row T='Connection' IX='4'><Cell N='X' V='0.671875' F='Inh'/><Cell N='Y' V='0.1875' F='Inh'/></Row></Section><Section N='Character'><Row IX='0'><Cell N='Font' V='Times New Roman'/><Cell N='Size' V='0.1527777777777778' U='PT'/><Cell N='ComplexScriptFont' V='Times New Roman'/></Row></Section><Section N='Geometry' IX='0'><Row T='MoveTo' IX='1'><Cell N='X' V='0' F='Inh'/><Cell N='Y' V='0' F='Inh'/></Row><Row T='LineTo' IX='2'><Cell N='X' V='1.34375' F='Inh'/><Cell N='Y' V='0' F='Inh'/></Row><Row T='LineTo' IX='3'><Cell N='X' V='1.34375' F='Inh'/><Cell N='Y' V='0.375' F='Inh'/></Row><Row T='LineTo' IX='4'><Cell N='X' V='0' F='Inh'/><Cell N='Y' V='0.375' F='Inh'/></Row><Row T='LineTo' IX='5'><Cell N='X' V='0' F='Inh'/><Cell N='Y' V='0' F='Inh'/></Row></Section><Text><cp IX='0'/>Stage 5.
Pretesting
</Text></Shape><Shape ID='10' NameU='Dynamic connector' Name='Dynamic connector' Type='Shape' Master='4'><Cell N='PinX' V='1.328125' F='Inh'/><Cell N='PinY' V='9.4013671875' F='Inh'/><Cell N='Width' V='0.25' F='GUARD(0.25DL)'/><Cell N='Height' V='-0.900390625' F='GUARD(EndY-BeginY)'/><Cell N='LocPinX' V='0.125' F='Inh'/><Cell N='LocPinY' V='-0.4501953125' F='Inh'/><Cell N='BeginX' V='1.328125' F='PAR(PNT(Sheet.1!Connections.X1,Sheet.1!Connections.Y1))'/><Cell N='BeginY' V='9.8515625' F='PAR(PNT(Sheet.1!Connections.X1,Sheet.1!Connections.Y1))'/><Cell N='EndX' V='1.328125' F='PAR(PNT(Sheet.2!Connections.X3,Sheet.2!Connections.Y3))'/><Cell N='EndY' V='8.951171875' F='PAR(PNT(Sheet.2!Connections.X3,Sheet.2!Connections.Y3))'/><Cell N='LayerMember' V='0'/><Cell N='BegTrigger' V='2' F='_XFTRIGGER(Sheet.1!EventXFMod)'/><Cell N='EndTrigger' V='2' F='_XFTRIGGER(Sheet.2!EventXFMod)'/><Cell N='TxtPinX' V='0.125' F='Inh'/><Cell N='TxtPinY' V='-0.4501953125' F='Inh'/><Section N='Control'><Row N='TextPosition'><Cell N='X' V='0.125'/><Cell N='Y' V='-0.4501953125'/><Cell N='XDyn' V='0.125' F='Inh'/><Cell N='YDyn' V='-0.4501953125' F='Inh'/></Row></Section><Section N='Geometry' IX='0'><Row T='MoveTo' IX='1'><Cell N='X' V='0.125'/></Row><Row T='LineTo' IX='2'><Cell N='X' V='0.125'/><Cell N='Y' V='-0.900390625'/></Row><Row T='LineTo' IX='3' Del='1'/></Section></Shape><Shape ID='11' Type='Shape' Master='4'><Cell N='PinX' V='1.328125' F='Inh'/><Cell N='PinY' V='8.1259765625' F='Inh'/><Cell N='Width' V='0.25' F='GUARD(0.25DL)'/><Cell N='Height' V='-0.900390625' F='GUARD(EndY-BeginY)'/><Cell N='LocPinX' V='0.125' F='Inh'/><Cell N='LocPinY' V='-0.4501953125' F='Inh'/><Cell N='BeginX' V='1.328125' F='PAR(PNT(Sheet.2!Connections.X1,Sheet.2!Connections.Y1))'/><Cell N='BeginY' V='8.576171875' F='PAR(PNT(Sheet.2!Connections.X1,Sheet.2!Connections.Y1))'/><Cell N='EndX' V='1.328125' F='PAR(PNT(Sheet.3!Connections.X3,Sheet.3!Connections.Y3))'/><Cell N='EndY' V='7.67578125' F='PAR(PNT(Sheet.3!Connections.X3,Sheet.3!Connections.Y3))'/><Cell N='LayerMember' V='0'/><Cell N='BegTrigger' V='2' F='_XFTRIGGER(Sheet.2!EventXFMod)'/><Cell N='EndTrigger' V='2' F='_XFTRIGGER(Sheet.3!EventXFMod)'/><Cell N='TxtPinX' V='0.125' F='Inh'/><Cell N='TxtPinY' V='-0.4501953125' F='Inh'/><Section N='Control'><Row N='TextPosition'><Cell N='X' V='0.125'/><Cell N='Y' V='-0.4501953125'/><Cell N='XDyn' V='0.125' F='Inh'/><Cell N='YDyn' V='-0.4501953125' F='Inh'/></Row></Section><Section N='Geometry' IX='0'><Row T='MoveTo' IX='1'><Cell N='X' V='0.125'/></Row><Row T='LineTo' IX='2'><Cell N='X' V='0.125'/><Cell N='Y' V='-0.900390625'/></Row><Row T='LineTo' IX='3' Del='1'/></Section></Shape><Shape ID='12' Type='Shape' Master='4'><Cell N='PinX' V='1.328125' F='Inh'/><Cell N='PinY' V='6.8505859375' F='Inh'/><Cell N='Width' V='0.25' F='GUARD(0.25DL)'/><Cell N='Height' V='-0.900390625' F='GUARD(EndY-BeginY)'/><Cell N='LocPinX' V='0.125' F='Inh'/><Cell N='LocPinY' V='-0.4501953125' F='Inh'/><Cell N='BeginX' V='1.328125' F='PAR(PNT(Sheet.3!Connections.X1,Sheet.3!Connections.Y1))'/><Cell N='BeginY' V='7.30078125' F='PAR(PNT(Sheet.3!Connections.X1,Sheet.3!Connections.Y1))'/><Cell N='EndX' V='1.328125' F='PAR(PNT(Sheet.4!Connections.X3,Sheet.4!Connections.Y3))'/><Cell N='EndY' V='6.400390625' F='PAR(PNT(Sheet.4!Connections.X3,Sheet.4!Connections.Y3))'/><Cell N='LayerMember' V='0'/><Cell N='BegTrigger' V='2' F='_XFTRIGGER(Sheet.3!EventXFMod)'/><Cell N='EndTrigger' V='2' F='_XFTRIGGER(Sheet.4!EventXFMod)'/><Cell N='TxtPinX' V='0.125' F='Inh'/><Cell N='TxtPinY' V='-0.4501953125' F='Inh'/><Section N='Control'><Row N='TextPosition'><Cell N='X' V='0.125'/><Cell N='Y' V='-0.4501953125'/><Cell N='XDyn' V='0.125' F='Inh'/><Cell N='YDyn' V='-0.4501953125' F='Inh'/></Row></Section><Section N='Geometry' IX='0'><Row T='MoveTo' IX='1'><Cell N='X' V='0.125'/></Row><Row T='LineTo' IX='2'><Cell N='X' V='0.125'/><Cell N='Y' V='-0.900390625'/></Row><Row T='LineTo' IX='3' Del='1'/></Section></Shape><Shape ID='13' Type='Shape' Master='4'><Cell N='PinX' V='1.328125' F='Inh'/><Cell N='PinY' V='5.5751953125' F='Inh'/><Cell N='Width' V='0.25' F='GUARD(0.25DL)'/><Cell N='Height' V='-0.900390625' F='GUARD(EndY-BeginY)'/><Cell N='LocPinX' V='0.125' F='Inh'/><Cell N='LocPinY' V='-0.4501953125' F='Inh'/><Cell N='BeginX' V='1.328125' F='PAR(PNT(Sheet.4!Connections.X1,Sheet.4!Connections.Y1))'/><Cell N='BeginY' V='6.025390625' F='PAR(PNT(Sheet.4!Connections.X1,Sheet.4!Connections.Y1))'/><Cell N='EndX' V='1.328125' F='PAR(PNT(Sheet.5!Connections.X3,Sheet.5!Connections.Y3))'/><Cell N='EndY' V='5.125' F='PAR(PNT(Sheet.5!Connections.X3,Sheet.5!Connections.Y3))'/><Cell N='LayerMember' V='0'/><Cell N='BegTrigger' V='2' F='_XFTRIGGER(Sheet.4!EventXFMod)'/><Cell N='EndTrigger' V='2' F='_XFTRIGGER(Sheet.5!EventXFMod)'/><Cell N='TxtPinX' V='0.125' F='Inh'/><Cell N='TxtPinY' V='-0.4501953125' F='Inh'/><Section N='Control'><Row N='TextPosition'><Cell N='X' V='0.125'/><Cell N='Y' V='-0.4501953125'/><Cell N='XDyn' V='0.125' F='Inh'/><Cell N='YDyn' V='-0.4501953125' F='Inh'/></Row></Section><Section N='Geometry' IX='0'><Row T='MoveTo' IX='1'><Cell N='X' V='0.125'/></Row><Row T='LineTo' IX='2'><Cell N='X' V='0.125'/><Cell N='Y' V='-0.900390625'/></Row><Row T='LineTo' IX='3' Del='1'/></Section></Shape><Shape ID='6' Type='Shape' LineStyle='1' FillStyle='1' TextStyle='3'><Cell N='PinX' V='4.357954545454544'/><Cell N='PinY' V='9.96484375'/><Cell N='Width' V='4.465909090909092'/><Cell N='Height' V='0.5234375'/><Cell N='LocPinX' V='2.232954545454546' F='Width*0.5'/><Cell N='LocPinY' V='0.26171875' F='Height*0.5'/><Cell N='Angle' V='0'/><Cell N='FlipX' V='0'/><Cell N='FlipY' V='0'/><Cell N='ResizeMode' V='0'/><Cell N='EventDblClick' V='0' F='OPENTEXTWIN()'/><Cell N='LinePattern' V='0' F='THEMEGUARD(0)'/><Cell N='FillForegnd' V='#ffffff' F='THEMEGUARD(RGB(255,255,255))'/><Cell N='FillPattern' V='1'/><Cell N='ShdwPattern' V='0' F='THEMEGUARD(0)'/><Cell N='LineGradientEnabled' V='0' F='THEMEGUARD(FALSE)'/><Cell N='FillGradientEnabled' V='0'/><Cell N='RotateGradientWithShape' V='0'/><Cell N='UseGroupGradient' V='0'/><Cell N='QuickStyleVariation' V='3'/><Cell N='TopMargin' V='0' U='PT'/><Cell N='VerticalAlign' V='0'/><Section N='Paragraph'><Row IX='0'><Cell N='IndFirst' V='-0.25'/><Cell N='IndLeft' V='0.25'/><Cell N='HorzAlign' V='0'/><Cell N='Bullet' V='1'/></Row></Section><Section N='Character'><Row IX='0'><Cell N='Font' V='Times New Roman'/><Cell N='Size' V='0.1527777777777778' U='PT'/><Cell N='ComplexScriptFont' V='Times New Roman'/></Row></Section><Section N='Geometry' IX='0'><Cell N='NoFill' V='0'/><Cell N='NoLine' V='0'/><Cell N='NoShow' V='0'/><Cell N='NoSnap' V='0'/><Cell N='NoQuickDrag' V='0'/><Row T='RelMoveTo' IX='1'><Cell N='X' V='0'/><Cell N='Y' V='0'/></Row><Row T='RelLineTo' IX='2'><Cell N='X' V='1'/><Cell N='Y' V='0'/></Row><Row T='RelLineTo' IX='3'><Cell N='X' V='1'/><Cell N='Y' V='1'/></Row><Row T='RelLineTo' IX='4'><Cell N='X' V='0'/><Cell N='Y' V='1'/></Row><Row T='RelLineTo' IX='5'><Cell N='X' V='0'/><Cell N='Y' V='0'/></Row></Section><Text><cp IX='0'/><pp IX='0'/>Initial forward translation English → Spanish by LMP
Reviewed by AV in each country
</Text></Shape><Shape ID='7' Type='Shape' LineStyle='1' FillStyle='1' TextStyle='3'><Cell N='PinX' V='4.357954545454545'/><Cell N='PinY' V='8.763671875'/><Cell N='Width' V='4.465909090909092'/><Cell N='Height' V='0.375'/><Cell N='LocPinX' V='2.232954545454546' F='Width*0.5'/><Cell N='LocPinY' V='0.1875' F='Height*0.5'/><Cell N='Angle' V='0'/><Cell N='FlipX' V='0'/><Cell N='FlipY' V='0'/><Cell N='ResizeMode' V='0'/><Cell N='EventDblClick' V='0' F='OPENTEXTWIN()'/><Cell N='LinePattern' V='0' F='THEMEGUARD(0)'/><Cell N='FillPattern' V='0' F='THEMEGUARD(0)'/><Cell N='ShdwPattern' V='0' F='THEMEGUARD(0)'/><Cell N='LineGradientEnabled' V='0' F='THEMEGUARD(FALSE)'/><Cell N='FillGradientEnabled' V='0' F='THEMEGUARD(FALSE)'/><Cell N='QuickStyleVariation' V='3'/><Cell N='TopMargin' V='0' U='PT'/><Cell N='VerticalAlign' V='0'/><Section N='Paragraph'><Row IX='0'><Cell N='IndFirst' V='-0.25'/><Cell N='IndLeft' V='0.25'/><Cell N='HorzAlign' V='0'/><Cell N='Bullet' V='1'/></Row></Section><Section N='Character'><Row IX='0'><Cell N='Font' V='Times New Roman'/><Cell N='Size' V='0.1527777777777778' U='PT'/><Cell N='ComplexScriptFont' V='Times New Roman'/></Row></Section><Section N='Geometry' IX='0'><Cell N='NoFill' V='0'/><Cell N='NoLine' V='0'/><Cell N='NoShow' V='0'/><Cell N='NoSnap' V='0'/><Cell N='NoQuickDrag' V='0'/><Row T='RelMoveTo' IX='1'><Cell N='X' V='0'/><Cell N='Y' V='0'/></Row><Row T='RelLineTo' IX='2'><Cell N='X' V='1'/><Cell N='Y' V='0'/></Row><Row T='RelLineTo' IX='3'><Cell N='X' V='1'/><Cell N='Y' V='1'/></Row><Row T='RelLineTo' IX='4'><Cell N='X' V='0'/><Cell N='Y' V='1'/></Row><Row T='RelLineTo' IX='5'><Cell N='X' V='0'/><Cell N='Y' V='0'/></Row></Section><Text><cp IX='0'/><pp IX='0'/>Reconciliation of LMP and AV concerns by research team
</Text></Shape><Shape ID='8' Type='Shape' LineStyle='1' FillStyle='1' TextStyle='3'><Cell N='PinX' V='4.357954545454547'/><Cell N='PinY' V='6.064453125'/><Cell N='Width' V='4.46590909090909'/><Cell N='Height' V='0.671875'/><Cell N='LocPinX' V='2.232954545454545' F='Width*0.5'/><Cell N='LocPinY' V='0.3359375' F='Height*0.5'/><Cell N='Angle' V='0'/><Cell N='FlipX' V='0'/><Cell N='FlipY' V='0'/><Cell N='ResizeMode' V='0'/><Cell N='EventDblClick' V='0' F='OPENTEXTWIN()'/><Cell N='LinePattern' V='0' F='THEMEGUARD(0)'/><Cell N='FillPattern' V='0' F='THEMEGUARD(0)'/><Cell N='ShdwPattern' V='0' F='THEMEGUARD(0)'/><Cell N='LineGradientEnabled' V='0' F='THEMEGUARD(FALSE)'/><Cell N='FillGradientEnabled' V='0' F='THEMEGUARD(FALSE)'/><Cell N='QuickStyleVariation' V='3'/><Cell N='TopMargin' V='0' U='PT'/><Cell N='VerticalAlign' V='0'/><Section N='Paragraph'><Row IX='0'><Cell N='IndFirst' V='-0.25'/><Cell N='IndLeft' V='0.25'/><Cell N='HorzAlign' V='0'/><Cell N='Bullet' V='1'/></Row></Section><Section N='Character'><Row IX='0'><Cell N='Font' V='Times New Roman'/><Cell N='Size' V='0.1527777777777778' U='PT'/><Cell N='ComplexScriptFont' V='Times New Roman'/></Row></Section><Section N='Geometry' IX='0'><Cell N='NoFill' V='0'/><Cell N='NoLine' V='0'/><Cell N='NoShow' V='0'/><Cell N='NoSnap' V='0'/><Cell N='NoQuickDrag' V='0'/><Row T='RelMoveTo' IX='1'><Cell N='X' V='0'/><Cell N='Y' V='0'/></Row><Row T='RelLineTo' IX='2'><Cell N='X' V='1'/><Cell N='Y' V='0'/></Row><Row T='RelLineTo' IX='3'><Cell N='X' V='1'/><Cell N='Y' V='1'/></Row><Row T='RelLineTo' IX='4'><Cell N='X' V='0'/><Cell N='Y' V='1'/></Row><Row T='RelLineTo' IX='5'><Cell N='X' V='0'/><Cell N='Y' V='0'/></Row></Section><Text><cp IX='0'/><pp IX='0'/>Final review and reconciliation by research team expert committee
Final Spanish version (SV) prepared for pretesting
</Text></Shape><Shape ID='9' Type='Shape' LineStyle='1' FillStyle='1' TextStyle='3'><Cell N='PinX' V='4.357954545454545'/><Cell N='PinY' V='4.5625'/><Cell N='Width' V='4.46590909090909'/><Cell N='Height' V='1.125'/><Cell N='LocPinX' V='2.232954545454545' F='Width*0.5'/><Cell N='LocPinY' V='0.5625' F='Height*0.5'/><Cell N='Angle' V='0'/><Cell N='FlipX' V='0'/><Cell N='FlipY' V='0'/><Cell N='ResizeMode' V='0'/><Cell N='EventDblClick' V='0' F='OPENTEXTWIN()'/><Cell N='LinePattern' V='0' F='THEMEGUARD(0)'/><Cell N='FillPattern' V='0' F='THEMEGUARD(0)'/><Cell N='ShdwPattern' V='0' F='THEMEGUARD(0)'/><Cell N='LineGradientEnabled' V='0' F='THEMEGUARD(FALSE)'/><Cell N='FillGradientEnabled' V='0' F='THEMEGUARD(FALSE)'/><Cell N='QuickStyleVariation' V='3'/><Cell N='TopMargin' V='0' U='PT'/><Cell N='VerticalAlign' V='0'/><Section N='Paragraph'><Row IX='0'><Cell N='IndFirst' V='-0.25'/><Cell N='IndLeft' V='0.25'/><Cell N='HorzAlign' V='0'/><Cell N='Bullet' V='1'/></Row></Section><Section N='Character'><Row IX='0'><Cell N='Font' V='Times New Roman'/><Cell N='Size' V='0.1527777777777778' U='PT'/><Cell N='ComplexScriptFont' V='Times New Roman'/></Row><Row IX='1'><Cell N='Font' V='Times New Roman'/><Cell N='Color' V='Themed' F='THEMEVAL()'/><Cell N='Style' V='Themed' F='THEMEVAL()'/><Cell N='Case' V='0'/><Cell N='Pos' V='1'/><Cell N='FontScale' V='1'/><Cell N='Size' V='0.1527777777777778' U='PT'/><Cell N='DblUnderline' V='0'/><Cell N='Overline' V='0'/><Cell N='Strikethru' V='0'/><Cell N='DoubleStrikethrough' V='0'/><Cell N='Letterspace' V='0'/><Cell N='ColorTrans' V='0'/><Cell N='AsianFont' V='Themed' F='THEMEVAL()'/><Cell N='ComplexScriptFont' V='Times New Roman'/><Cell N='ComplexScriptSize' V='-1'/><Cell N='LangID' V='en-US'/></Row><Row IX='2'><Cell N='Font' V='Times New Roman'/><Cell N='Color' V='Themed' F='THEMEVAL()'/><Cell N='Style' V='Themed' F='THEMEVAL()'/><Cell N='Case' V='0'/><Cell N='Pos' V='0'/><Cell N='FontScale' V='1'/><Cell N='Size' V='0.1527777777777778' U='PT'/><Cell N='DblUnderline' V='0'/><Cell N='Overline' V='0'/><Cell N='Strikethru' V='0'/><Cell N='DoubleStrikethrough' V='0'/><Cell N='Letterspace' V='0'/><Cell N='ColorTrans' V='0'/><Cell N='AsianFont' V='Themed' F='THEMEVAL()'/><Cell N='ComplexScriptFont' V='Times New Roman'/><Cell N='ComplexScriptSize' V='-1'/><Cell N='LangID' V='en-US'/></Row></Section><Section N='Geometry' IX='0'><Cell N='NoFill' V='0'/><Cell N='NoLine' V='0'/><Cell N='NoShow' V='0'/><Cell N='NoSnap' V='0'/><Cell N='NoQuickDrag' V='0'/><Row T='RelMoveTo' IX='1'><Cell N='X' V='0'/><Cell N='Y' V='0'/></Row><Row T='RelLineTo' IX='2'><Cell N='X' V='1'/><Cell N='Y' V='0'/></Row><Row T='RelLineTo' IX='3'><Cell N='X' V='1'/><Cell N='Y' V='1'/></Row><Row T='RelLineTo' IX='4'><Cell N='X' V='0'/><Cell N='Y' V='1'/></Row><Row T='RelLineTo' IX='5'><Cell N='X' V='0'/><Cell N='Y' V='0'/></Row></Section><Text><cp IX='0'/><pp IX='0'/><tp IX='0'/>Pretesting of SV among 1<cp IX='1'/>st<cp IX='2'/> year dental students in Colombia and Mexico administered by study investigator using paper and pencils
Group discussion among students and study investigator following pretest
Data entry of student pretests from paper into REDCap for analysis
</Text></Shape><Shape ID='14' Type='Shape' LineStyle='1' FillStyle='1' TextStyle='3'><Cell N='PinX' V='4.369318181818182'/><Cell N='PinY' V='7.48828125'/><Cell N='Width' V='4.465909090909092'/><Cell N='Height' V='0.375'/><Cell N='LocPinX' V='2.232954545454546' F='Width*0.5'/><Cell N='LocPinY' V='0.1875' F='Height*0.5'/><Cell N='Angle' V='0'/><Cell N='FlipX' V='0'/><Cell N='FlipY' V='0'/><Cell N='ResizeMode' V='0'/><Cell N='EventDblClick' V='0' F='OPENTEXTWIN()'/><Cell N='LinePattern' V='0' F='THEMEGUARD(0)'/><Cell N='FillPattern' V='0' F='THEMEGUARD(0)'/><Cell N='ShdwPattern' V='0' F='THEMEGUARD(0)'/><Cell N='LineGradientEnabled' V='0' F='THEMEGUARD(FALSE)'/><Cell N='FillGradientEnabled' V='0' F='THEMEGUARD(FALSE)'/><Cell N='QuickStyleVariation' V='3'/><Cell N='TopMargin' V='0' U='PT'/><Cell N='VerticalAlign' V='0'/><Section N='Paragraph'><Row IX='0'><Cell N='IndFirst' V='-0.25'/><Cell N='IndLeft' V='0.25'/><Cell N='HorzAlign' V='0'/><Cell N='Bullet' V='1'/></Row></Section><Section N='Character'><Row IX='0'><Cell N='Font' V='Times New Roman'/><Cell N='Color' V='#7f7f7f' F='THEMEGUARD(MSOTINT(RGB(255,255,255),-50))'/><Cell N='Size' V='0.1527777777777778' U='PT'/><Cell N='ComplexScriptFont' V='Times New Roman'/></Row></Section><Section N='Geometry' IX='0'><Cell N='NoFill' V='0'/><Cell N='NoLine' V='0'/><Cell N='NoShow' V='0'/><Cell N='NoSnap' V='0'/><Cell N='NoQuickDrag' V='0'/><Row T='RelMoveTo' IX='1'><Cell N='X' V='0'/><Cell N='Y' V='0'/></Row><Row T='RelLineTo' IX='2'><Cell N='X' V='1'/><Cell N='Y' V='0'/></Row><Row T='RelLineTo' IX='3'><Cell N='X' V='1'/><Cell N='Y' V='1'/></Row><Row T='RelLineTo' IX='4'><Cell N='X' V='0'/><Cell N='Y' V='1'/></Row><Row T='RelLineTo' IX='5'><Cell N='X' V='0'/><Cell N='Y' V='0'/></Row></Section><Text><cp IX='0'/><pp IX='0'/>No back translation was performed
</Text></Shape></Shapes><Connects><Connect FromSheet='13' FromCell='EndX' FromPart='12' ToSheet='5' ToCell='Connections.X3' ToPart='102'/><Connect FromSheet='13' FromCell='BeginX' FromPart='9' ToSheet='4' ToCell='Connections.X1' ToPart='100'/><Connect FromSheet='12' FromCell='EndX' FromPart='12' ToSheet='4' ToCell='Connections.X3' ToPart='102'/><Connect FromSheet='12' FromCell='BeginX' FromPart='9' ToSheet='3' ToCell='Connections.X1' ToPart='100'/><Connect FromSheet='11' FromCell='EndX' FromPart='12' ToSheet='3' ToCell='Connections.X3' ToPart='102'/><Connect FromSheet='11' FromCell='BeginX' FromPart='9' ToSheet='2' ToCell='Connections.X1' ToPart='100'/><Connect FromSheet='10' FromCell='EndX' FromPart='12' ToSheet='2' ToCell='Connections.X3' ToPart='102'/><Connect FromSheet='10' FromCell='BeginX' FromPart='9' ToSheet='1' ToCell='Connections.X1' ToPart='100'/></Connects></PageContents>
