# Supplementary material for: Cross-cultural adaptation of a Spanish version of a previously validated HPV survey that evaluates dental students’ knowledge, perception and clinical practices in Latin America
Source: BMC Oral Health. 2022 Mar 14;22:72. doi: 10.1186/s12903-022-02108-2 (PMC8922929; doi:10.1186/s12903-022-02108-2)
Supplement: Supplementary file 4 — Additional file 4: Cross-cultural adaptation flow chart. [file 12903_2022_2108_MOESM4_ESM.vsdx › visio/windows.xml]

<?xml version='1.0' encoding='utf-8' ?>
<Windows ClientWidth='958' ClientHeight='859' xmlns='http://schemas.microsoft.com/office/visio/2012/main' xmlns:r='http://schemas.openxmlformats.org/officeDocument/2006/relationships' xml:space='preserve'><Window ID='0' WindowType='Drawing' WindowState='1073741824' WindowLeft='-8' WindowTop='-31' WindowWidth='974' WindowHeight='898' ContainerType='Page' Page='0' ViewScale='0.6875' ViewCenterX='4.25' ViewCenterY='5.5'><ShowRulers>1</ShowRulers><ShowGrid>0</ShowGrid><ShowPageBreaks>1</ShowPageBreaks><ShowGuides>1</ShowGuides><ShowConnectionPoints>1</ShowConnectionPoints><GlueSettings>9</GlueSettings><SnapSettings>295</SnapSettings><SnapExtensions>34</SnapExtensions><SnapAngles/><DynamicGridEnabled>1</DynamicGridEnabled><TabSplitterPos>0.5</TabSplitterPos></Window><Window ID='1' WindowType='Stencil' WindowState='67109889' WindowLeft='0' WindowTop='-10' WindowWidth='247' WindowHeight='852' Document='C:\Program Files\Microsoft Office\root\Office16\visio content\1033\BASIC_U.vssx' ParentWindow='0'><StencilGroup>10</StencilGroup><StencilGroupPos>1</StencilGroupPos></Window><Window ID='2' WindowType='Stencil' WindowState='1025' WindowLeft='0' WindowTop='-10' WindowWidth='247' WindowHeight='852' Document='C:\Program Files\Microsoft Office\root\Office16\visio content\1033\ARROWS_U.vssx' ParentWindow='0'><StencilGroup>10</StencilGroup><StencilGroupPos>2</StencilGroupPos></Window><Window ID='3' WindowType='Stencil' WindowState='1025' WindowLeft='0' WindowTop='-10' WindowWidth='247' WindowHeight='852' Document='C:\Program Files\Microsoft Office\root\Office16\visio content\1033\BA_DEC_U.vssx' ParentWindow='0'><StencilGroup>10</StencilGroup><StencilGroupPos>3</StencilGroupPos></Window><Window ID='4' WindowType='Stencil' WindowState='1025' WindowLeft='0' WindowTop='-10' WindowWidth='247' WindowHeight='852' Document='C:\Program Files\Microsoft Office\root\Office16\visio content\1033\BA_GRP_U.vssx' ParentWindow='0'><StencilGroup>10</StencilGroup><StencilGroupPos>4</StencilGroupPos></Window></Windows>
