# Supplementary material for: Cross-cultural adaptation of a Spanish version of a previously validated HPV survey that evaluates dental students’ knowledge, perception and clinical practices in Latin America
Source: BMC Oral Health. 2022 Mar 14;22:72. doi: 10.1186/s12903-022-02108-2 (PMC8922929; doi:10.1186/s12903-022-02108-2)
Supplement: Supplementary file 4 — Additional file 4: Cross-cultural adaptation flow chart. [file 12903_2022_2108_MOESM4_ESM.vsdx › docProps/app.xml]

<?xml version="1.0" encoding="UTF-8" standalone="yes"?>
<Properties xmlns="http://schemas.openxmlformats.org/officeDocument/2006/extended-properties" xmlns:vt="http://schemas.openxmlformats.org/officeDocument/2006/docPropsVTypes"><Template>C:\Program Files\Microsoft Office\root\Office16\visio content\1033\BASICD_U.vstx</Template><Application>Microsoft Visio</Application><ScaleCrop>false</ScaleCrop><HeadingPairs><vt:vector size="4" baseType="variant"><vt:variant><vt:lpstr>Pages</vt:lpstr></vt:variant><vt:variant><vt:i4>1</vt:i4></vt:variant><vt:variant><vt:lpstr>Masters</vt:lpstr></vt:variant><vt:variant><vt:i4>2</vt:i4></vt:variant></vt:vector></HeadingPairs><TitlesOfParts><vt:vector size="3" baseType="lpstr"><vt:lpstr>Page-1</vt:lpstr><vt:lpstr>Rectangle</vt:lpstr><vt:lpstr>Dynamic connector</vt:lpstr></vt:vector></TitlesOfParts><Manager></Manager><Company>Huntsman Cancer Institute</Company><LinksUpToDate>false</LinksUpToDate><SharedDoc>false</SharedDoc><HyperlinkBase></HyperlinkBase><HyperlinksChanged>false</HyperlinksChanged><AppVersion>16.0000</AppVersion></Properties>
