# Supplementary material for: Cross-cultural adaptation of a Spanish version of a previously validated HPV survey that evaluates dental students’ knowledge, perception and clinical practices in Latin America
Source: BMC Oral Health. 2022 Mar 14;22:72. doi: 10.1186/s12903-022-02108-2 (PMC8922929; doi:10.1186/s12903-022-02108-2)
Supplement: Supplementary file 4 — Additional file 4: Cross-cultural adaptation flow chart. [file 12903_2022_2108_MOESM4_ESM.vsdx › docProps/core.xml]

<?xml version="1.0" encoding="UTF-8" standalone="yes"?>
<cp:coreProperties xmlns:cp="http://schemas.openxmlformats.org/package/2006/metadata/core-properties" xmlns:dc="http://purl.org/dc/elements/1.1/" xmlns:dcterms="http://purl.org/dc/terms/" xmlns:dcmitype="http://purl.org/dc/dcmitype/" xmlns:xsi="http://www.w3.org/2001/XMLSchema-instance"><dc:title></dc:title><dc:subject></dc:subject><dc:creator>Kaila Christini</dc:creator><cp:keywords></cp:keywords><dc:description></dc:description><cp:lastPrinted>2021-12-23T18:34:15Z</cp:lastPrinted><dcterms:created xsi:type="dcterms:W3CDTF">2021-12-23T18:34:15Z</dcterms:created><dcterms:modified xsi:type="dcterms:W3CDTF">2022-01-04T23:44:49Z</dcterms:modified><cp:category></cp:category><dc:language>en-US</dc:language></cp:coreProperties>
