# Supplementary material for: Cross-cultural adaptation of a Spanish version of a previously validated HPV survey that evaluates dental students’ knowledge, perception and clinical practices in Latin America
Source: BMC Oral Health. 2022 Mar 14;22:72. doi: 10.1186/s12903-022-02108-2 (PMC8922929; doi:10.1186/s12903-022-02108-2)
Supplement: Supplementary file 4 — Additional file 4: Cross-cultural adaptation flow chart. [file 12903_2022_2108_MOESM4_ESM.vsdx › docProps/custom.xml]

<?xml version="1.0" encoding="UTF-8" standalone="yes"?>
<Properties xmlns="http://schemas.openxmlformats.org/officeDocument/2006/custom-properties" xmlns:vt="http://schemas.openxmlformats.org/officeDocument/2006/docPropsVTypes"><property fmtid="{D5CDD505-2E9C-101B-9397-08002B2CF9AE}" pid="2" name="_VPID_ALTERNATENAMES"><vt:lpwstr></vt:lpwstr></property><property fmtid="{D5CDD505-2E9C-101B-9397-08002B2CF9AE}" pid="3" name="BuildNumberCreated"><vt:i4>1075652748</vt:i4></property><property fmtid="{D5CDD505-2E9C-101B-9397-08002B2CF9AE}" pid="4" name="BuildNumberEdited"><vt:i4>1075652748</vt:i4></property><property fmtid="{D5CDD505-2E9C-101B-9397-08002B2CF9AE}" pid="5" name="IsMetric"><vt:bool>false</vt:bool></property><property fmtid="{D5CDD505-2E9C-101B-9397-08002B2CF9AE}" pid="6" name="TimeEdited"><vt:filetime>2022-01-03T19:03:43Z</vt:filetime></property></Properties>
