# Supplementary material for: Cross-cultural adaptation of a Spanish version of a previously validated HPV survey that evaluates dental students’ knowledge, perception and clinical practices in Latin America
Source: BMC Oral Health. 2022 Mar 14;22:72. doi: 10.1186/s12903-022-02108-2 (PMC8922929; doi:10.1186/s12903-022-02108-2)
Supplement: Supplementary file 5 — Additional file 5: Anonymous participants responses. [file 12903_2022_2108_MOESM5_ESM.csv]

aim1_hpv_types	aim1_bacteria	aim1_unknowing	aim1_clear_infection	aim1_std	aim1_wart_transmit	aim1_opc	aim1_herpes	aim1_hiv	aim1_gwarts	aim1_cervical_cancer	aim1_hpv_inc_fem	aim1_dysplasia_smoke	aim1_abnorm_pap	aim1_same_type_gwoc	aim1_same_type_gwcc	aim1_hpv_cause_all_cc	aim1_condoms	aim1_condoms_protect	aim1_antibiotics	aim1_smoke_hpv	aim1_asymptomatic	aim1_vac_know	aim1_vac_immune	aim1_vac_immunity	aim1_vac_cerv_cancer	aim1_vac_opc	aim1_vac_anal_cancer	aim1_vac_full_protect	aim1_vac_safe_sex	aim1_vac_not_safe_sex	aim1_vac_unsafe	aim1_vac_side_eff	aim1_vac_expense	aim1_vac_insurance	aim1_vac_dose	aim1_vac_gwarts	aim1_vac_gwarts_prevent	aim1_vac_abstinence	aim1_vac_monorel	aim1_vac_pap	aim1_vac_administer	aim1_vac_convo	aim1_vac_prev_cc	aim1_vac_rec	aim1_vac_age_fem	aim1_vac_age_male	aim1_oc_screen_freq	aim1_oc_screen_pts___0	aim1_oc_screen_pts___1
No sabe	Falso	Verdad	No sabe	Verdad		No sabe	No sabe	Falso	No sabe	No sabe	No sabe	Falso	No sabe	No sabe	No sabe	Falso	Verdad	Verdad	No sabe	No sabe	Verdad	Si	No sabe	No sabe	Falso	No sabe	No sabe	Verdad	Falso	Falso	No sabe	No sabe	No sabe	No sabe	No sabe	No sabe	No sabe	No sabe	Verdad	No sabe	No sabe	Verdad	No sabe	No sabe	No sabe	No sabe	En todas las visitas odontológicas	Unchecked	Unchecked
No sabe	Falso	Verdad	Falso	Verdad	No sabe	No sabe	No sabe	No sabe	No sabe	No sabe	No sabe	Falso	Verdad	No sabe	No sabe	No sabe	No sabe	Verdad	Falso	Verdad	Verdad	No	Verdad		No sabe	No sabe	No sabe	Falso	Falso	Falso	Verdad	No sabe	No sabe	Verdad	No sabe	No sabe	Falso	Falso	No sabe	No sabe	Verdad	No sabe	No sabe	No sabe	13-17 años de edad	No sabe	En todas las visitas odontológicas	Unchecked	Unchecked
Falso	Falso	Verdad	Falso	Verdad	Verdad	Falso	Falso	Falso	Verdad	Verdad	Verdad	Falso	Verdad	No sabe	No sabe	Verdad	Verdad	Verdad	Falso	Verdad	No sabe	Si	Verdad	Falso	Verdad	No sabe	No sabe	Verdad	Falso	Falso	Falso	Falso	No sabe	Verdad	No sabe	Verdad	No sabe	Falso	Falso	Falso	Verdad	No sabe	Verdad	Cuando ya se es sexualmente activo	18-30 años de edad	No sabe	En todas las visitas odontológicas	Unchecked	Unchecked
Verdad	Falso	Verdad	Falso	Verdad	Verdad	No sabe	No sabe	No sabe	Verdad	No sabe	Verdad	No sabe	Verdad	Verdad	No sabe	No sabe	Verdad	Verdad	Falso	No sabe	Verdad	Si	No sabe	Verdad	No sabe	No sabe	No sabe	Falso	Falso	Verdad	Falso	No sabe	No sabe	No sabe	No sabe	No sabe	No sabe	No sabe	Falso	No sabe	No sabe	Verdad	No sabe	Cuando ya se es sexualmente activo	18-30 años de edad	18-30 años de edad	Una vez al año	Unchecked	Unchecked
Verdad	Verdad	Verdad	Falso	Verdad	Verdad	No sabe	No sabe	No sabe	Verdad	No sabe	Verdad	No sabe	Verdad	No sabe	No sabe	No sabe	Verdad	Verdad	Falso	No sabe	No sabe	Si	Verdad	Falso	No sabe	Verdad	Verdad	Falso	Falso	Falso	Falso	No sabe	No sabe	Verdad	Falso	No sabe	Falso	Falso	Falso	Falso	Verdad	Verdad	Verdad	Antes de ser sexualmente activo(a)	13-17 años de edad	13-17 años de edad	En todas las visitas odontológicas	Unchecked	Checked
Verdad	Verdad	Verdad	No sabe	Verdad	No sabe	Verdad	No sabe	No sabe	No sabe	No sabe	Verdad	No sabe	No sabe	No sabe	No sabe	No sabe	No sabe	Verdad	Falso	Verdad	No sabe	No	No sabe	No sabe	No sabe	No sabe	No sabe	No sabe	No sabe	No sabe	No sabe	No sabe	No sabe	No sabe	No sabe	No sabe	No sabe	No sabe	No sabe	No sabe	Verdad	Falso	Falso	Antes de ser sexualmente activo(a)	13-17 años de edad	13-17 años de edad	Una vez al año	Unchecked	Unchecked
Verdad	Verdad	Verdad	Verdad	Verdad	No sabe	No sabe	No sabe	No sabe	Verdad	Verdad	Verdad	No sabe	Verdad	No sabe	Verdad	Verdad	Verdad	Verdad	Verdad	Verdad	No sabe	Si	Verdad	No sabe	Verdad	No sabe	No sabe	No sabe	Falso	No sabe	No sabe	Falso	Falso	Verdad	Verdad	No sabe	No sabe	No sabe	Verdad	No sabe	No sabe	Verdad	No sabe	Otro	9-12 años de edad	No sabe	Una vez al año	Unchecked	Unchecked
Verdad	Verdad	Verdad	Falso	No sabe	No sabe	No sabe	No sabe	No sabe	No sabe	No sabe	Verdad	Falso	Verdad	No sabe	No sabe	No sabe	Verdad	Verdad	No sabe	No sabe	No sabe	Si	Verdad	No sabe	Falso	Falso	Falso	No sabe	Falso	Falso	Verdad	Falso	Verdad	Falso	Falso	No sabe	No sabe	Falso	Falso	Falso	Verdad	Verdad	Verdad		No sabe	No sabe		Unchecked	Unchecked
Verdad	No sabe	Verdad	Falso	Verdad	Verdad	No sabe	No sabe	No sabe	Verdad	No sabe	Verdad	Falso	Verdad	No sabe	No sabe	Verdad	Verdad	Verdad	Falso	Verdad	No sabe	Si	Verdad	No sabe	Verdad	No sabe	Falso	No sabe	Falso	Falso	Verdad	No sabe	No sabe	Verdad	Falso	No sabe	Falso	Falso	No sabe	Verdad	Verdad	Falso	No sabe	Antes de ser sexualmente activo(a)	9-12 años de edad	13-17 años de edad	Una vez al año	Unchecked	Unchecked
Verdad	Falso	Falso	Falso	Verdad	Verdad	Verdad	Verdad	Falso	Verdad	Verdad	Verdad	Verdad	Verdad	No sabe	Verdad	No sabe	Verdad	Falso	Falso	Verdad	Verdad	No	No sabe	Falso	Falso	Falso	Falso	No sabe	Falso	Falso	Verdad	No sabe	No sabe	No sabe	No sabe	No sabe	No sabe	Falso	No sabe	No sabe	Verdad	Verdad	Verdad			13-17 años de edad		Unchecked	Unchecked
Verdad	No sabe	Verdad	No sabe	Verdad	Verdad	No sabe	No sabe	No sabe	Verdad	Verdad	Verdad	Verdad	Verdad	No sabe	No sabe	No sabe	Verdad	Verdad	No sabe	No sabe	No sabe	Si	Verdad	No sabe	Verdad	No sabe	No sabe	No sabe	No sabe	No sabe	No sabe	No sabe	No sabe	No sabe	No sabe	No sabe	No sabe	No sabe	No sabe	No sabe	Verdad	Verdad	No sabe	Cuando ya se es sexualmente activo	18-30 años de edad	18-30 años de edad	Una vez cada dos años	Unchecked	Unchecked
No sabe	Falso	Verdad	No sabe	Verdad	No sabe	No sabe	No sabe	Falso	No sabe	No sabe	No sabe	No sabe	No sabe	No sabe	No sabe	No sabe	Verdad	Verdad	Verdad	No sabe	Verdad	Si	Verdad	No sabe	No sabe	No sabe	No sabe	No sabe	Falso	No sabe	No sabe	Verdad	No sabe	Verdad	No sabe	No sabe	No sabe	No sabe	Verdad	No sabe	Verdad	Verdad	No sabe	Cuando ya se es sexualmente activo	18-30 años de edad	18-30 años de edad	Una vez al año	Unchecked	Unchecked
Verdad	Falso	Verdad	Falso	Verdad	Verdad	Verdad	Verdad	Verdad	Verdad	Verdad	Verdad	Falso	Verdad	Falso	Verdad	Falso	Verdad	Verdad	Falso	Falso	Verdad	Si	Verdad	Falso	Falso	Falso	Falso	Verdad	Falso	Falso	No sabe	No sabe	Verdad	Falso	No sabe	Falso	Falso	Falso	Falso	Falso	Verdad	Verdad	Verdad	Antes de ser sexualmente activo(a)	9-12 años de edad	9-12 años de edad		Unchecked	Unchecked
Verdad	Falso	Verdad	Falso	Verdad	Verdad	Verdad	Verdad	Falso	Verdad	No sabe	Falso	Verdad	No sabe	Verdad	No sabe	Falso	Verdad	Verdad	Falso	Verdad	Verdad	Si	Verdad	Falso	No sabe	Verdad	Falso	Verdad	Falso	Falso	Falso	Verdad	Falso	Verdad	No sabe	Falso	Falso	Falso	Verdad	No sabe	Verdad	Falso	Verdad		>31 años de edad	18-30 años de edad	En todas las visitas odontológicas	Unchecked	Unchecked
Verdad	Falso	Verdad	Falso	Verdad	Verdad	No sabe	No sabe	No sabe	Verdad	Verdad	Verdad	Falso	No sabe	No sabe	No sabe	No sabe	Verdad	Verdad	Falso	Falso	No sabe	No	No sabe	No sabe	Falso	Falso	No sabe	Verdad	Falso	Falso	Falso	Falso	No sabe	No sabe	No sabe	Falso	Falso	Falso	No sabe	No sabe	Verdad	Verdad	No sabe	Antes de ser sexualmente activo(a)	18-30 años de edad	18-30 años de edad	Una vez al año	Unchecked	Checked
Verdad	Falso	Verdad	No sabe	Verdad	Verdad	No sabe	Verdad	Verdad	Verdad	Verdad	No sabe	No sabe	Verdad	No sabe	No sabe	No sabe	Verdad	Verdad	Falso	No sabe	Verdad	Si	Verdad	Falso	Verdad	Verdad	Verdad	Falso	Falso	Falso	Verdad	Falso	No sabe	Verdad	Falso	Verdad	No sabe	Falso	Falso	Falso	Verdad	Verdad	No sabe	Cuando ya se es sexualmente activo	18-30 años de edad	18-30 años de edad	En todas las visitas odontológicas	Unchecked	Checked
Verdad	Verdad	Verdad	No sabe	Verdad	Verdad	Verdad	Verdad	No sabe	Verdad	Verdad	Verdad	Verdad	Verdad	Verdad	Verdad	Falso	Verdad	Verdad	Verdad	No sabe	No sabe	Si	Verdad	No sabe	No sabe	No sabe	No sabe	Verdad	Falso	Verdad	Verdad	Verdad	No sabe	Verdad	Verdad	No sabe	No sabe	No sabe	No sabe	No sabe	Verdad	Verdad	No sabe	No sabe	13-17 años de edad	13-17 años de edad	Una vez al año	Unchecked	Unchecked
Verdad	Falso	Verdad	Falso	No sabe	Verdad	Verdad	Verdad	Verdad	Verdad	Verdad	Verdad	Falso	Verdad	Verdad	Verdad	Falso	Verdad	Verdad	No sabe	No sabe	No sabe	Si	No sabe	No sabe	Verdad	No sabe	No sabe	No sabe	Falso	No sabe	Verdad	Verdad	No sabe	Verdad	No sabe	No sabe	No sabe	No sabe	No sabe	No sabe	Falso	Falso	Falso	Antes de ser sexualmente activo(a)	13-17 años de edad	13-17 años de edad	En todas las visitas odontológicas	Unchecked	Unchecked
Verdad	Verdad	Verdad	Falso	Verdad	Verdad	Verdad	Falso	Falso	Verdad	Verdad	Verdad	Falso		No sabe	No sabe	Verdad	Verdad	Verdad	Falso	Verdad	No sabe	Si	Verdad	Verdad	Verdad	Verdad	No sabe	No sabe	Falso	Falso	Verdad	Verdad	No sabe	Verdad	Verdad	Verdad	No sabe	Falso	Verdad	Falso	No sabe	No sabe	Verdad	Antes de ser sexualmente activo(a)	9-12 años de edad	No sabe	Una vez al año	Unchecked	Unchecked
No sabe	Falso	Verdad	No sabe	Verdad	No sabe	No sabe	No sabe	No sabe	Verdad	No sabe	No sabe	Verdad	No sabe	No sabe	No sabe	No sabe	Verdad	Verdad	No sabe	No sabe	No sabe	No	Verdad	No sabe	No sabe	No sabe	No sabe	No sabe	Falso	No sabe	No sabe	No sabe	No sabe	No sabe	No sabe	No sabe	No sabe	No sabe	No sabe	No sabe	No sabe	Verdad	No sabe		No sabe	No sabe		Unchecked	Unchecked
Verdad	No sabe	Verdad	Falso	Verdad	Falso	No sabe	No sabe	No sabe	No sabe	No sabe	Verdad	Verdad	Verdad	No sabe	No sabe	No sabe	Verdad	Verdad	No sabe	No sabe	No sabe	Si	Verdad	No sabe	Verdad	Verdad	No sabe	Falso	Falso	Falso	Falso	Falso	Verdad	Falso	Verdad	Verdad	No sabe	No sabe	No sabe	No sabe	Verdad	Verdad	Falso	Cuando ya se es sexualmente activo	13-17 años de edad	18-30 años de edad		Unchecked	Unchecked
Verdad	Falso	Verdad	Falso	Verdad	Verdad	No sabe	Verdad	No sabe	Verdad	Verdad	Verdad	No sabe	Verdad	No sabe	No sabe	No sabe	Verdad	Verdad	Falso	No sabe	No sabe	Si	Verdad	Falso	Verdad	No sabe	Verdad	No sabe	Falso	No sabe	Verdad	Falso	Verdad	Verdad	No sabe	No sabe	Falso	Falso	No sabe	No sabe	No sabe	Verdad	Verdad	Antes de ser sexualmente activo(a)	18-30 años de edad	18-30 años de edad	No sabe	Unchecked	Checked
Falso	Falso	Verdad	No sabe	Falso	No sabe	No sabe	Verdad	No sabe	Falso	No sabe	Verdad	No sabe	No sabe	No sabe	No sabe	No sabe	Verdad	Falso	Falso	Verdad	Verdad	Si	Verdad	Falso	Falso	No sabe	No sabe	No sabe	No sabe	No sabe	Verdad	Falso	Falso	No sabe	No sabe	No sabe	No sabe	Falso	No sabe	No sabe	Verdad	Verdad	No sabe	Antes de ser sexualmente activo(a)	9-12 años de edad	13-17 años de edad	En todas las visitas odontológicas	Unchecked	Unchecked
No sabe	No sabe	Verdad	No sabe	Verdad	No sabe	No sabe	No sabe	No sabe	No sabe	No sabe	No sabe	No sabe	No sabe	No sabe	No sabe	No sabe	Verdad	Verdad	No sabe	Verdad	No sabe	No	No sabe	Falso	Verdad	Verdad	Verdad	Verdad	Falso	Falso	Verdad	Verdad	Verdad	Verdad	No sabe	Falso	No sabe	Falso	Falso	No sabe	Verdad	Verdad	Verdad		No sabe	No sabe	Una vez al año	Unchecked	Unchecked
Verdad	Verdad	Verdad	No sabe	No sabe	No sabe	Verdad	No sabe	No sabe	No sabe	No sabe	Falso	No sabe	No sabe	No sabe	No sabe	No sabe	Verdad	Verdad	No sabe	Verdad	No sabe	No	Verdad	Falso	Verdad	Verdad	Verdad	Falso	Falso	No sabe	No sabe	No sabe	Verdad	Verdad	No sabe	Verdad	Falso	Falso	Falso		No sabe	Verdad	No sabe	No sabe	No sabe	No sabe	Una vez al año	Unchecked	Unchecked
Verdad	Verdad	Falso	Falso	Verdad	Verdad	Verdad	Verdad	Falso	Verdad	Falso	No sabe	No sabe	Verdad	Falso	Verdad	No sabe	Verdad	Verdad	Verdad	Falso	Verdad	Si	Verdad	Falso	Verdad	Verdad	Verdad	Falso	Falso	Falso	Verdad	Verdad	No sabe	Verdad	Falso	Verdad	Falso	Falso	Verdad		Verdad	Verdad	Verdad	Cuando ya se es sexualmente activo	18-30 años de edad	18-30 años de edad	Una vez cada dos años	Unchecked	Unchecked
No sabe	Verdad	Verdad	No sabe	Verdad	Verdad	Verdad	Verdad	Falso	Verdad	No sabe	No sabe	No sabe	Verdad	No sabe	No sabe	No sabe	Verdad	Verdad	No sabe	Verdad	No sabe	Si	Verdad	Falso	Verdad	Verdad	Verdad	Falso	Falso	Falso	Verdad	No sabe	Falso	Verdad	Verdad	Verdad	No sabe	Falso	Falso	No sabe	Verdad	Verdad	Verdad	Antes de ser sexualmente activo(a)	13-17 años de edad	13-17 años de edad	Una vez al año	Unchecked	Checked
No sabe	No sabe	Verdad	Falso	Verdad	Verdad	Verdad	No sabe	No sabe	No sabe	No sabe	Verdad	No sabe	No sabe	No sabe	No sabe	No sabe	Verdad	Verdad	Falso	No sabe	No sabe	No	Verdad	No sabe	Verdad	Verdad	Verdad	Verdad	No sabe	No sabe	Verdad	No sabe	No sabe	Verdad	No sabe	Verdad	No sabe	No sabe	Verdad	No sabe	Verdad	Verdad	No sabe	Antes de ser sexualmente activo(a)	9-12 años de edad	No sabe	En todas las visitas odontológicas	Checked	Unchecked
Verdad	Falso	Verdad	Falso	Verdad	Verdad	Verdad	Verdad	Verdad	Verdad	Verdad	Verdad	Verdad	Verdad	Verdad	Falso	Verdad	Verdad	Verdad	Falso	Verdad	Falso	Si	Verdad	No sabe	No sabe	Verdad	No sabe	Verdad	Falso	Verdad	Falso	Verdad	Falso	Falso	No sabe	Falso	Falso	Falso	Falso	Falso	No sabe	Verdad	No sabe	Antes de ser sexualmente activo(a)	No sabe	No sabe	En todas las visitas odontológicas	Unchecked	Unchecked
Verdad	Falso	Verdad	No sabe	Verdad	Verdad	No sabe	No sabe	Verdad	Verdad	Verdad	Verdad	No sabe	Verdad	No sabe	Verdad	No sabe	Verdad	Verdad	Falso	Verdad	No sabe	Si	Verdad	No sabe	Verdad	Verdad	Verdad	Verdad	Falso	Falso	Verdad	No sabe	No sabe	No sabe	No sabe	Verdad	No sabe	Falso	No sabe	No sabe	Verdad	No sabe	Verdad	Antes de ser sexualmente activo(a)	No sabe	No sabe	En todas las visitas odontológicas	Unchecked	Unchecked
No sabe	Falso	Verdad	Falso	Verdad	Verdad	Verdad	Verdad	Verdad	Verdad	Verdad	Falso	No sabe	No sabe	No sabe	No sabe	Falso	Verdad	Verdad	Falso	No sabe	Verdad	Si	Verdad	Falso	Falso	Falso	Falso	Verdad	Falso	Falso	Verdad	Falso	No sabe	Verdad	No sabe	No sabe	No sabe	Falso	Falso	Falso	No sabe	Falso	No sabe	Antes de ser sexualmente activo(a)	No sabe	No sabe	Una vez al año	Unchecked	Unchecked
																																																Unchecked	Unchecked
																																																Unchecked	Unchecked
Verdad	Verdad	Falso	Falso	Verdad	Verdad	No sabe	Verdad	Falso	Falso	Verdad	Verdad	Falso	Verdad	Falso	Falso	Falso	Verdad	Verdad		Falso	Falso	Si	No sabe	No sabe	Verdad	Verdad	Verdad	Verdad	Falso	Falso	Verdad	No sabe	No sabe	No sabe	No sabe	No sabe	Falso	Falso	Verdad	No sabe	No sabe	Verdad	No sabe	No sabe	18-30 años de edad	18-30 años de edad	Una vez al año	Unchecked	Unchecked
Verdad	No sabe	No sabe	Falso	Verdad	No sabe	No sabe	No sabe	No sabe	No sabe	No sabe	No sabe	No sabe	No sabe	No sabe	No sabe	No sabe	Verdad	Verdad	Falso	No sabe	Falso	No	Verdad	No sabe	Verdad	Verdad	No sabe	No sabe	Falso	Verdad	No sabe	No sabe	No sabe	No sabe	No sabe	No sabe	No sabe	No sabe	No sabe	No sabe	No sabe	No sabe	No sabe				Una vez al año	Unchecked	Checked
Falso	Falso			Verdad	Verdad	Falso	Verdad	Falso	Verdad	Verdad	Verdad	Verdad	Verdad	Falso	Verdad	Verdad	Verdad	Verdad	Falso	Verdad	Verdad	Si	Verdad	Falso	Verdad	Verdad	Verdad	Verdad	Falso	Falso	Verdad	Verdad	Falso	Verdad	Falso	Verdad	Falso	Falso	Verdad	Falso	Verdad	Verdad	Verdad		9-12 años de edad	13-17 años de edad	En todas las visitas odontológicas	Unchecked	Unchecked
Verdad	Falso	Verdad	Falso	Verdad	Verdad	Verdad	No sabe	No sabe	Verdad	Verdad	No sabe	No sabe	Verdad	No sabe	Verdad	Verdad	Verdad	Verdad	Falso	Verdad	Verdad	Si	Verdad	Falso	Verdad	Verdad	Verdad	Falso	Falso	Verdad	Verdad	Verdad	No sabe	Verdad	No sabe	Verdad	Falso	No sabe	Falso	No sabe	Verdad	Verdad	No sabe	Antes de ser sexualmente activo(a)	9-12 años de edad	9-12 años de edad	Una vez al año	Unchecked	Unchecked
Verdad	Falso	Verdad	Falso	Verdad	Verdad	Verdad	Verdad	Falso	Verdad	Verdad	Verdad	Falso	Verdad	Verdad	Verdad	Verdad		Verdad	Falso	Verdad	Verdad	Si	Verdad	Falso	Verdad	Verdad	Verdad	Verdad	Falso	Falso	Falso	Falso	Verdad	Verdad	Falso	Verdad	No sabe	Falso	Verdad	Falso	Verdad	Verdad	Verdad	Antes de ser sexualmente activo(a)	9-12 años de edad	13-17 años de edad	En todas las visitas odontológicas	Unchecked	Unchecked
Verdad	Verdad	Verdad	Falso	Verdad	Verdad	No sabe	No sabe	Falso	Verdad	Verdad	Verdad	No sabe	No sabe	No sabe	No sabe	No sabe	Verdad	Verdad	Falso	Verdad	Verdad	Si	No sabe	No sabe	No sabe	No sabe	No sabe	No sabe	Falso	Verdad	Verdad	No sabe	No sabe	Verdad	Falso	Verdad	No sabe	Falso	No sabe	No sabe	Verdad	Falso	No sabe	Antes de ser sexualmente activo(a)	13-17 años de edad	13-17 años de edad	Una vez al año	Unchecked	Unchecked
Falso	No sabe	Verdad	Falso	Verdad	Verdad	No sabe	No sabe	No sabe	No sabe	No sabe		No sabe	Verdad	No sabe	No sabe	No sabe	Verdad	Verdad	Falso	Verdad	Verdad	No	Verdad	Falso	Verdad	Verdad	No sabe	Verdad	Falso	Falso	Verdad	Verdad	Falso	Verdad	No sabe	No sabe	No sabe	Falso	Verdad	No sabe	Verdad	Verdad	Verdad	Antes de ser sexualmente activo(a)	9-12 años de edad	Otro	Una vez al año	Unchecked	Unchecked
Verdad	Verdad	Verdad	No sabe	Verdad	Verdad	No sabe	No sabe	No sabe	No sabe		Verdad	No sabe	No sabe	No sabe	No sabe	No sabe	No sabe	No sabe	No sabe	No sabe	No sabe	Si	No sabe	No sabe	No sabe	No sabe	No sabe	No sabe	No sabe	No sabe	No sabe	No sabe	No sabe	No sabe	No sabe	No sabe	No sabe	No sabe	No sabe	No sabe	No sabe	No sabe	No sabe	No sabe	No sabe	No sabe	No sabe	Unchecked	Unchecked
No sabe	Falso	Verdad	No sabe	Verdad	Verdad	Verdad	Falso	No sabe	Verdad	Verdad	Verdad	No sabe	Verdad	No sabe	No sabe	No sabe	Verdad	Verdad	No sabe	Verdad	Verdad	Si	No sabe	Falso	Verdad	Verdad	No sabe	No sabe	Falso	No sabe	Verdad	Falso	No sabe	No sabe	No sabe	Verdad	No sabe	Falso	Verdad	No sabe	Verdad	Verdad	Verdad	Cuando ya se es sexualmente activo	18-30 años de edad	18-30 años de edad	Una vez al año	Unchecked	Checked
Verdad	Verdad	No sabe	Falso	Verdad	Falso	No sabe	Verdad	No sabe	Verdad	No sabe	Verdad	No sabe	Verdad	No sabe	No sabe	No sabe	Verdad	Verdad	No sabe	No sabe	No sabe	Si	Verdad	No sabe	No sabe	No sabe	No sabe	No sabe	Falso	No sabe	Falso	No sabe	Falso	Verdad	No sabe	No sabe	No sabe	No sabe	No sabe		No sabe	Verdad	No sabe	Antes de ser sexualmente activo(a)	9-12 años de edad	No sabe	En todas las visitas odontológicas	Unchecked	Unchecked
Falso	Falso	Verdad	Falso	Verdad	Verdad	Verdad	No sabe	No sabe	Verdad	Verdad	Verdad	Falso	Verdad	Verdad	No sabe	No sabe	Verdad	Verdad	No sabe	Falso	Verdad	Si	Verdad	Falso	Verdad	No sabe	No sabe	Verdad	Falso	Verdad	Verdad	No sabe	No sabe	No sabe	No sabe	Verdad	No sabe	No sabe	Falso	No sabe	No sabe	Verdad	Verdad	Antes de ser sexualmente activo(a)	No sabe	No sabe	En todas las visitas odontológicas	Unchecked	Checked
Verdad	Verdad	No sabe	No sabe	Verdad	Verdad	No sabe	Verdad	No sabe	Verdad	No sabe	No sabe	No sabe	Verdad	No sabe	No sabe	Falso	Verdad	Verdad		No sabe	No sabe	Si	Verdad	No sabe	Verdad	Verdad	No sabe	Verdad	Falso	No sabe	No sabe	No sabe	No sabe	No sabe	No sabe	No sabe	Falso	Falso	No sabe	Falso	Verdad	Verdad	Verdad	Antes de ser sexualmente activo(a)	No sabe	No sabe	Una vez al año	Unchecked	Unchecked
	Falso	Verdad	Falso	Verdad	No sabe	No sabe	Falso	No sabe	Verdad	Verdad	No sabe	No sabe	Verdad	No sabe	Verdad	No sabe	Verdad	Verdad	No sabe	Verdad	No sabe	No	Verdad	No sabe	No sabe	No sabe	No sabe	Verdad	Falso	Falso	Verdad	No sabe	No sabe	No sabe	No sabe	Verdad	No sabe	Falso	Falso	No sabe	Verdad	Verdad	No sabe	Antes de ser sexualmente activo(a)	18-30 años de edad	18-30 años de edad	Una vez al año	Unchecked	Unchecked
Verdad	Falso	Verdad	Falso	Verdad	Verdad	Verdad	Verdad	Verdad	Verdad	Verdad	Verdad	Falso	No sabe	No sabe	Verdad	No sabe	Verdad	Falso	No sabe	No sabe	No sabe	Si	Verdad	No sabe	Verdad	Verdad	Verdad	No sabe	Falso	Falso	Verdad	Falso	Falso	Verdad	No sabe	Verdad	No sabe	No sabe	Verdad	No sabe	Verdad	Verdad	Verdad	Antes de ser sexualmente activo(a)		13-17 años de edad	En todas las visitas odontológicas	Unchecked	Unchecked
No sabe	Verdad	Verdad	No sabe	Verdad	No sabe	No sabe	No sabe	No sabe	Verdad	No sabe	Verdad	No sabe	No sabe	No sabe	No sabe	No sabe	Verdad	Verdad	No sabe	No sabe	No sabe	Si	No sabe	No sabe	No sabe	No sabe	No sabe	No sabe	Falso	Falso	No sabe	No sabe	No sabe	No sabe	No sabe	No sabe	No sabe	Falso	Falso	No sabe	No sabe	No sabe	No sabe	Antes de ser sexualmente activo(a)	9-12 años de edad	No sabe	No sabe	Unchecked	Unchecked
Verdad	Verdad	Verdad	Falso	No sabe		Falso	No sabe	No sabe	No sabe	No sabe	No sabe	No sabe	No sabe	No sabe	No sabe	No sabe	Verdad	Verdad	Falso	No sabe	No sabe	Si	Falso	No sabe	No sabe	Verdad	No sabe	No sabe	Falso	Falso	Verdad	Verdad	Falso	No sabe	No sabe	Verdad	Falso	Falso	No sabe	No sabe	Verdad	No sabe	Verdad		No sabe	No sabe		Unchecked	Unchecked
Verdad		Verdad	No sabe	Verdad	No sabe	Verdad	Verdad	Falso	Verdad	Verdad	Verdad	Verdad	Verdad	No sabe	No sabe	Verdad	Verdad	Verdad	Falso	Verdad	No sabe	No	No sabe	No sabe	Verdad	Verdad	Falso	No sabe	Falso	Verdad	No sabe	Falso	No sabe	Verdad	No sabe	No sabe	No sabe	Falso	Falso	Falso	No sabe	Verdad	No sabe	Antes de ser sexualmente activo(a)	No sabe	No sabe	En todas las visitas odontológicas	Unchecked	Unchecked
No sabe	Falso	Verdad	No sabe	Verdad	Verdad	No sabe	Verdad	No sabe	Verdad	Verdad	Verdad	No sabe	Verdad	No sabe	Verdad	Falso	Falso	Verdad	Falso	No sabe	No sabe	Si	Verdad	No sabe	No sabe	No sabe	No sabe	Verdad	Falso	Verdad	No sabe	No sabe	No sabe	No sabe	No sabe	No sabe	No sabe	No sabe	Verdad	No sabe	No sabe	Verdad	No sabe	Cuando ya se es sexualmente activo	18-30 años de edad	13-17 años de edad	No sabe	Unchecked	Unchecked
Verdad	Verdad	Verdad	No sabe	Verdad	Verdad	No sabe	No sabe	No sabe	Verdad	No sabe	Verdad	No sabe	Verdad	No sabe	Verdad	No sabe	Verdad	Verdad	Falso	Verdad	No sabe	Si	Verdad	Verdad	Verdad	No sabe	No sabe	Verdad	Falso	Verdad	Verdad	No sabe	Verdad	Verdad	Falso	Falso	Verdad	No sabe	Falso	No sabe	Verdad	Verdad	No sabe	Antes de ser sexualmente activo(a)	9-12 años de edad	13-17 años de edad	No sabe	Unchecked	Unchecked
No sabe	Verdad	Verdad	No sabe	Verdad	Verdad	No sabe	Verdad	No sabe	Verdad	No sabe	No sabe	No sabe	No sabe	No sabe	No sabe	Falso	Verdad	Verdad	No sabe	No sabe	No sabe	Si	Verdad	No sabe	No sabe	No sabe	No sabe	No sabe	Falso	Falso	Falso	No sabe	No sabe	No sabe	No sabe	No sabe	No sabe	No sabe	Falso	No sabe	Verdad	Verdad	No sabe	Antes de ser sexualmente activo(a)	13-17 años de edad	13-17 años de edad	En todas las visitas odontológicas	Unchecked	Checked
Verdad	Falso	Verdad	No sabe	Verdad	Verdad	Verdad	Verdad	No sabe	Verdad	Verdad	No sabe	Falso	No sabe	No sabe	No sabe	No sabe	Verdad	Verdad	No sabe	Verdad	No sabe	No	Verdad	No sabe	No sabe	No sabe	No sabe	No sabe	Falso	No sabe	Verdad	No sabe	No sabe	No sabe	No sabe	No sabe	No sabe	No sabe	No sabe	No sabe	No sabe	No sabe	No sabe	Antes de ser sexualmente activo(a)	13-17 años de edad	13-17 años de edad	Una vez al año	Unchecked	Unchecked
No sabe	Verdad	Verdad	Falso	No sabe	No sabe	Verdad	Falso	Verdad	No sabe	No sabe	Falso	No sabe	Verdad	No sabe	No sabe	Verdad	Verdad	Verdad	No sabe	No sabe	No sabe		Falso	No sabe	Verdad	Verdad	Falso	No sabe	Falso	Falso	Verdad	No sabe	No sabe	No sabe	No sabe	Verdad	No sabe	No sabe	Verdad	No sabe	No sabe	Falso	No sabe	Antes de ser sexualmente activo(a)	18-30 años de edad	13-17 años de edad	No sabe	Unchecked	Unchecked
Verdad	Falso	Verdad	Falso	Verdad	Verdad	Verdad	Verdad	No sabe	Verdad	Verdad	Verdad	No sabe	Verdad	No sabe	No sabe	No sabe	Verdad	Verdad	No sabe	No sabe	Verdad	Si	Verdad	No sabe	No sabe	No sabe	No sabe	Verdad	Falso	Verdad	Verdad	Falso	No sabe	No sabe	No sabe	No sabe	No sabe	No sabe	Falso	No sabe	No sabe	No sabe	No sabe	Antes de ser sexualmente activo(a)	13-17 años de edad	No sabe	En todas las visitas odontológicas	Unchecked	Unchecked
Verdad	Falso	Verdad	Falso	Verdad	Verdad	Verdad	Verdad	Verdad	Verdad	No sabe	Verdad	No sabe	Verdad	No sabe	No sabe	Verdad	Verdad	Verdad	Falso	Falso	Verdad	No	Verdad	Falso	Verdad	Verdad	No sabe	Falso	Falso	Falso	Verdad	Verdad	Verdad	Verdad	Falso	Verdad	No sabe	Falso	Falso	Verdad	Verdad	Verdad	Verdad	Antes de ser sexualmente activo(a)	9-12 años de edad	13-17 años de edad	Una vez al año	Unchecked	Unchecked
No sabe	No sabe	Verdad	No sabe	No sabe	No sabe	No sabe	No sabe	No sabe	No sabe	No sabe	Verdad	No sabe	No sabe	No sabe	No sabe	No sabe	Verdad	Verdad	No sabe	No sabe	No sabe	No	Verdad	No sabe	No sabe	No sabe	No sabe	No sabe	Falso	No sabe	Verdad	No sabe	No sabe	Verdad	No sabe	No sabe	No sabe	No sabe	No sabe	No sabe	No sabe	No sabe	No sabe	Antes de ser sexualmente activo(a)	9-12 años de edad	No sabe	No sabe	Unchecked	Unchecked
Verdad	Verdad	Verdad	Falso	Verdad	Verdad	Verdad	Verdad	Falso	Verdad	Verdad	Verdad	Falso	Verdad	Verdad	Verdad	Verdad	Verdad	Verdad	Falso	Verdad	Verdad	Si	Verdad	No sabe	No sabe	No sabe	No sabe	No sabe	No sabe	No sabe	Verdad	Falso	No sabe	No sabe	No sabe	No sabe	No sabe	No sabe	Falso	No sabe	No sabe	No sabe	No sabe	Antes de ser sexualmente activo(a)	9-12 años de edad	No sabe	No sabe	Unchecked	Unchecked
Verdad	Falso	Verdad	No sabe	Verdad	Verdad	No sabe	Verdad	Verdad	Verdad	Verdad	Verdad	No sabe	Verdad	No sabe	No sabe	Verdad	Verdad	Verdad	No sabe	No sabe	Verdad	Si	Verdad	No sabe	Verdad	No sabe	No sabe	No sabe	Falso	Falso	Verdad	No sabe	Verdad	Falso	Falso	Verdad	Verdad	Falso	Verdad	No sabe	Verdad	Verdad	Verdad	No sabe	9-12 años de edad	No sabe	No sabe	Unchecked	Unchecked
Verdad	No sabe		Falso	Verdad	Verdad	Verdad	No sabe	No sabe	Verdad	Verdad	No sabe	Falso	Verdad	Falso	Verdad	Falso	Verdad	Verdad	Falso	Verdad	Verdad	Si	No sabe	No sabe	Verdad	Verdad	Verdad	No sabe	Falso	Falso	Falso	Falso	No sabe	No sabe	No sabe	Verdad	Falso	Verdad	Verdad	No sabe	No sabe		Verdad	Antes de ser sexualmente activo(a)	No sabe	No sabe	No sabe	Unchecked	Unchecked
Verdad	Verdad	Verdad	No sabe	Verdad	No sabe	No sabe	No sabe	No sabe	Verdad	Verdad	Verdad	No sabe	Verdad	No sabe	Verdad	Verdad	Verdad	Verdad	Falso	No sabe	No sabe	Si	Verdad	No sabe	Verdad	No sabe	No sabe	Verdad	Falso	Falso	Verdad	No sabe	No sabe	No sabe	No sabe	Verdad	No sabe	Verdad	Falso	No sabe	Verdad	Verdad	Verdad	Antes de ser sexualmente activo(a)	13-17 años de edad	13-17 años de edad	En todas las visitas odontológicas	Unchecked	Unchecked
No sabe	No sabe	Verdad	No sabe	No sabe	No sabe	No sabe	No sabe	No sabe	No sabe	Verdad	Verdad	No sabe	Verdad	No sabe	No sabe	No sabe	No sabe	No sabe	No sabe	No sabe	No sabe	No	No sabe	No sabe	No sabe	No sabe	No sabe	No sabe	No sabe	No sabe	No sabe	No sabe	Falso	No sabe	No sabe	No sabe	No sabe	No sabe	No sabe	No sabe	No sabe	No sabe	No sabe	No sabe	No sabe	No sabe	Una vez al año	Unchecked	Unchecked
Falso	Verdad	Falso	Falso	Verdad	Verdad	Verdad	Falso	Falso	Verdad	Verdad	Falso	Falso	No sabe	Falso	No sabe	No sabe	Verdad	Verdad	Falso	Verdad	No sabe	No	Falso	Verdad	Verdad	No sabe	Verdad	Falso	Falso	Verdad	Verdad	Falso	Verdad	No sabe	No sabe	Verdad	Falso	No sabe	No sabe	No sabe	Verdad	Verdad	Falso	Antes de ser sexualmente activo(a)	18-30 años de edad	18-30 años de edad	En todas las visitas odontológicas	Unchecked	Checked
No sabe	Falso	Verdad	Falso	Verdad	Verdad	Verdad	Falso	Falso	Verdad	Verdad	Verdad	No sabe	Verdad	Verdad	Verdad	Falso	Verdad	Verdad	Falso	Verdad	No sabe	Si	Verdad	No sabe	No sabe	No sabe	No sabe	No sabe	Falso	No sabe	No sabe	No sabe	No sabe	Verdad	Falso	No sabe	No sabe	No sabe	Falso	No sabe	No sabe	Falso	No sabe	No sabe	13-17 años de edad	13-17 años de edad	Una vez al año	Unchecked	Unchecked
No sabe	Verdad	Verdad	No sabe	Verdad	No sabe	No sabe	Verdad	No sabe	No sabe	No sabe	No sabe	No sabe	No sabe	No sabe	No sabe	No sabe	Verdad	Verdad	No sabe	No sabe	No sabe	Si	No sabe	No sabe	No sabe	No sabe	No sabe	No sabe	Falso	Verdad	Verdad	No sabe	No sabe	No sabe	No sabe	No sabe	Falso	Falso	Falso	No sabe	No sabe	Verdad	No sabe	No sabe	No sabe	No sabe	No sabe	Unchecked	Unchecked
No sabe	Verdad	No sabe	No sabe	Verdad	Verdad	Verdad	Falso	Falso	Verdad	No sabe	Falso	No sabe	Falso	No sabe	No sabe	Falso	Verdad	Verdad	Falso	Verdad	No sabe	No	Verdad	Falso	Verdad	Verdad	Verdad	Falso	Falso	Falso	Verdad	No sabe	No sabe	Verdad	No sabe	Verdad	No sabe	Falso	Verdad	No sabe	Verdad	Verdad	Verdad	Antes de ser sexualmente activo(a)	13-17 años de edad	13-17 años de edad	Una vez al año	Unchecked	Unchecked
No sabe	Verdad	Verdad	No sabe	Verdad	Verdad	Verdad	Verdad	Verdad	Verdad	No sabe	Verdad	No sabe	No sabe	No sabe	No sabe	No sabe	No sabe	No sabe	No sabe	No sabe	No sabe	Si	Verdad	No sabe	No sabe	No sabe	No sabe	No sabe	No sabe	Verdad	Verdad	Verdad	Verdad	Verdad	Verdad	Falso	Falso	Falso	No sabe	No sabe	No sabe	No sabe	No sabe	Cuando ya se es sexualmente activo	18-30 años de edad	18-30 años de edad	Una vez al año	Unchecked	Unchecked
Verdad	No sabe	Verdad	Falso	Verdad	Verdad	No sabe	No sabe	No sabe	Verdad	No sabe	Verdad	No sabe	No sabe	No sabe	No sabe	Falso	Verdad	Verdad	Falso	Verdad	No sabe	Si	Verdad	No sabe	Falso	Falso	No sabe	Verdad	Falso	No sabe	No sabe	No sabe	No sabe	No sabe	No sabe	No sabe	Verdad	Falso	Verdad	No sabe	Verdad	Verdad	No sabe	Antes de ser sexualmente activo(a)	13-17 años de edad	13-17 años de edad	En todas las visitas odontológicas	Unchecked	Unchecked
Verdad	Verdad	Verdad	Verdad	Verdad	Verdad	Verdad	Verdad	Falso	Falso	Verdad	Falso	No sabe	Verdad	Verdad	Falso	No sabe	Verdad	Verdad	Verdad	Verdad	Verdad	Si	Verdad	Verdad	Verdad	Verdad	Verdad	No sabe	Falso	No sabe	No sabe	No sabe	No sabe	No sabe	No sabe	No sabe	No sabe	No sabe	No sabe	No sabe	Falso	Verdad	Falso	Cuando ya se es sexualmente activo	18-30 años de edad	18-30 años de edad	En todas las visitas odontológicas	Unchecked	Unchecked
Verdad	No sabe	Verdad	Falso	Verdad	Verdad	No sabe	No sabe	No sabe	Verdad	No sabe	Falso	No sabe	Falso	Falso	Falso	Falso	Verdad	Verdad	No sabe	Verdad	Falso	Si	Verdad	Verdad	Falso	Falso	Falso	No sabe	Falso	No sabe	Verdad	Verdad	No sabe	Verdad	No sabe	Verdad	Falso	Falso	No sabe	No sabe	Verdad	No sabe	No sabe	Antes de ser sexualmente activo(a)	No sabe	13-17 años de edad	No sabe	Unchecked	Unchecked
Verdad	Falso	Verdad	Verdad	Verdad	Verdad	No sabe	No sabe	Verdad	Verdad	Verdad	No sabe	No sabe	No sabe	Falso	Falso	Verdad	Verdad	No sabe	Falso	No sabe	No sabe	Si	Verdad	No sabe	Verdad	Falso	No sabe	No sabe	No sabe	Verdad	Verdad	Falso	Falso	Verdad	No sabe	Verdad	No sabe	No sabe	Falso	No sabe	Verdad	Falso	No sabe	Antes de ser sexualmente activo(a)	9-12 años de edad	9-12 años de edad	Una vez al año	Unchecked	Unchecked
Verdad	Verdad	Verdad	Falso	No sabe	No sabe	No sabe	No sabe	No sabe	No sabe	No sabe	Verdad	No sabe	Verdad	No sabe	No sabe	No sabe	Verdad	No sabe	Falso	No sabe	Verdad	Si	Verdad	Falso	Verdad	No sabe	No sabe	No sabe	Falso	Falso	Verdad	Verdad	Verdad	Verdad	Falso	No sabe	No sabe	Verdad	No sabe	No sabe	Falso	Verdad	No sabe	Antes de ser sexualmente activo(a)	9-12 años de edad	No sabe	Una vez al año	Unchecked	Unchecked
Verdad	No sabe	Verdad	Falso	No sabe	Verdad	Verdad	Verdad	No sabe	Verdad	No sabe	Verdad	No sabe	No sabe	No sabe	No sabe	No sabe	Verdad	Verdad	Falso	Verdad	Verdad	Si	No sabe	Falso	Falso	Falso	No sabe	No sabe	Falso	Falso	Verdad	Falso	No sabe	Falso	No sabe	Falso	Falso	Falso	No sabe	No sabe	No sabe	Verdad	No sabe		13-17 años de edad	13-17 años de edad	Una vez al año	Unchecked	Checked
No sabe	Falso	Verdad	No sabe	Verdad	Verdad	No sabe	No sabe	No sabe	Verdad	Verdad	Verdad	No sabe	No sabe	No sabe	No sabe	No sabe	Verdad	Verdad	No sabe	No sabe	No sabe	Si	No sabe	No sabe	No sabe	No sabe	No sabe	No sabe	Falso	Falso	No sabe	No sabe	No sabe	No sabe	No sabe	No sabe	No sabe	No sabe	No sabe	No sabe	No sabe	No sabe	No sabe	No sabe	18-30 años de edad	18-30 años de edad	Una vez al año	Unchecked	Unchecked
Verdad	Falso	Verdad	Falso	Verdad	Falso	No sabe	No sabe	No sabe	Verdad	No sabe	Verdad	Falso	Verdad	Verdad	No sabe	No sabe	Verdad	Verdad	Falso	Verdad	Verdad	Si	Verdad	Verdad	No sabe	No sabe	No sabe	Verdad	Falso	Falso	Verdad	Verdad	Verdad	No sabe	Falso	Verdad	No sabe	Falso	Falso	Falso	Verdad	Verdad	No sabe	Antes de ser sexualmente activo(a)	9-12 años de edad	9-12 años de edad	Una vez cada dos años	Unchecked	Unchecked
Verdad	Falso	Verdad	Falso	Verdad	Falso	No sabe	Verdad	No sabe	Verdad	Verdad	Verdad	No sabe	Verdad	No sabe	Verdad	Verdad	Verdad	Verdad	Verdad	No sabe	No sabe		Verdad	No sabe	Verdad	No sabe	Verdad	No sabe	Falso	Falso	Verdad	Verdad	No sabe	No sabe	Verdad	Verdad	No sabe	Falso	Falso	No sabe	Verdad	Verdad	Verdad	Antes de ser sexualmente activo(a)	13-17 años de edad	13-17 años de edad	Una vez al año	Unchecked	Unchecked
Verdad	Falso	Verdad	Falso	Verdad	Verdad	Verdad	Falso	Falso	Verdad	Verdad	Verdad	No sabe	No sabe	Falso	Falso	Falso	Verdad	Verdad	Falso	Verdad	Verdad	Si	Verdad	Falso	Verdad	No sabe	No sabe	Verdad	Falso	Falso	Verdad	No sabe	No sabe	Falso	Verdad	Verdad	Falso	Verdad	Falso	No sabe	Falso	Verdad	Verdad	Antes de ser sexualmente activo(a)	9-12 años de edad	13-17 años de edad	Una vez al año	Unchecked	Unchecked
Verdad	Falso	Verdad	Falso	Verdad	Falso	Verdad	Verdad	Falso	Verdad	Verdad	Verdad	No sabe	Verdad	No sabe	No sabe	No sabe	Verdad	Verdad	Falso	No sabe	Verdad	Si	Verdad	Verdad	No sabe	No sabe	No sabe	No sabe	Falso	Verdad	Verdad	No sabe	Falso	Verdad	No sabe	Verdad	Verdad	Verdad	Verdad	Verdad	No sabe	No sabe	No sabe	Antes de ser sexualmente activo(a)	9-12 años de edad	9-12 años de edad	No sabe	Unchecked	Unchecked
Falso	Falso	Verdad	Verdad	Falso	Falso	Verdad	Falso	Falso	Falso	Falso	Verdad	Verdad	Verdad	No sabe	No sabe	Falso	Falso	Verdad	Falso	Verdad	Verdad		Falso	Verdad	Falso	Falso	Falso	Verdad	Falso	Verdad	Verdad	Verdad	Falso	Verdad	Falso	Falso	Falso	Verdad	Falso	Verdad	Verdad	Verdad	Verdad	Otro	9-12 años de edad	No sabe	Una vez cada dos años	Unchecked	Unchecked
Verdad	No sabe	Verdad	No sabe	No sabe		No sabe	No sabe	No sabe	No sabe	No sabe	No sabe	No sabe	Verdad	Verdad	Verdad	No sabe	Verdad	Verdad	No sabe	No sabe	No sabe	Si	Falso	No sabe	No sabe	No sabe	No sabe	No sabe	Falso	Verdad	Verdad	Verdad	No sabe	Verdad	No sabe	Verdad	No sabe	Falso	Verdad	No sabe	No sabe	Verdad	No sabe	Antes de ser sexualmente activo(a)	18-30 años de edad	18-30 años de edad	Una vez al año	Unchecked	Unchecked
Verdad	Falso	Verdad	Falso	Verdad	No sabe	No sabe	No sabe	No sabe	No sabe	No sabe	Verdad	No sabe	Verdad	Falso	No sabe	No sabe	Verdad	Verdad	Falso	Verdad	Verdad	Si	Verdad	Falso	Verdad	Verdad	Falso	Falso	Falso	Falso	Verdad	Verdad	Falso	Verdad	Verdad	No sabe	No sabe	No sabe	No sabe	No sabe			Verdad	Antes de ser sexualmente activo(a)	13-17 años de edad	9-12 años de edad	Una vez cada dos años	Unchecked	Unchecked
No sabe	No sabe	Verdad	Falso	Verdad	No sabe	No sabe	No sabe	No sabe	Verdad	No sabe	No sabe	Verdad	Verdad	Verdad	No sabe	No sabe	Verdad	Verdad	No sabe	No sabe	Verdad	Si	Verdad	No sabe	Verdad	Verdad	Verdad	Verdad	Falso	Falso	Verdad	Falso	No sabe	No sabe	No sabe	Verdad	No sabe	No sabe	No sabe	Falso	Verdad	Verdad	Verdad	Antes de ser sexualmente activo(a)	18-30 años de edad	18-30 años de edad	Una vez al año	Unchecked	Unchecked
No sabe	No sabe	No sabe	No sabe	No sabe	No sabe	No sabe	No sabe	No sabe	No sabe	No sabe	Verdad	No sabe	Verdad	No sabe	No sabe	No sabe	No sabe	Verdad	No sabe	Verdad	Verdad	No	No sabe	Falso	Verdad	Verdad	Verdad	Verdad	Falso	Falso	Verdad	No sabe	Verdad	Verdad	Verdad	No sabe	No sabe	No sabe	No sabe	No sabe	No sabe	No sabe	No sabe		No sabe	No sabe	No sabe	Unchecked	Unchecked
Falso	Verdad	Verdad	Falso	Verdad	Verdad	No sabe	No sabe	No sabe	No sabe	No sabe	No sabe	No sabe	No sabe	No sabe	No sabe	No sabe	Verdad	Verdad	No sabe	No sabe	No sabe	No	Verdad	No sabe	No sabe	No sabe	No sabe	No sabe	Falso	No sabe	No sabe	No sabe	No sabe	No sabe	No sabe	No sabe	No sabe	No sabe	No sabe	No sabe	No sabe	No sabe	No sabe	Cuando ya se es sexualmente activo	18-30 años de edad	18-30 años de edad	Una vez al año	Unchecked	Unchecked
Verdad	No sabe	Verdad	Falso	Verdad	No sabe	No sabe	No sabe	No sabe	Verdad	No sabe	Verdad	No sabe	Verdad	No sabe	No sabe	No sabe	Verdad	Verdad	No sabe	No sabe	No sabe		Verdad	No sabe	Verdad	Verdad	No sabe	Verdad	Falso	Falso	Falso	Verdad	No sabe	No sabe	Verdad	Verdad	No sabe	No sabe	Falso	No sabe	No sabe	Verdad	Verdad	Antes de ser sexualmente activo(a)	9-12 años de edad	9-12 años de edad	Una vez al año	Checked	Unchecked
Verdad	Falso	Verdad	Falso	Verdad	Verdad	Verdad	Verdad	Falso	Verdad	Verdad	Verdad	Verdad	Verdad	Falso	Verdad	Verdad	Falso	Verdad	Falso	Falso	Verdad	Si	Verdad	Falso	Verdad	Verdad	Verdad	Verdad	Falso	Verdad	Verdad	Falso	Verdad	Falso	Falso	Verdad	Falso	Falso	Verdad	Verdad	Falso	Verdad	Verdad	Antes de ser sexualmente activo(a)	9-12 años de edad	No sabe	En todas las visitas odontológicas	Unchecked	Unchecked
No sabe	Verdad	Verdad	Falso	Verdad	No sabe	No sabe	No sabe	No sabe	Verdad	Verdad	Verdad	Verdad	Verdad	No sabe	Verdad	No sabe	No sabe	No sabe	No sabe	Verdad	No sabe	Si	Verdad	Falso	Verdad	No sabe	No sabe	Verdad	Falso	Falso	Falso	Falso	Verdad	No sabe	No sabe	No sabe	No sabe	No sabe	Verdad	No sabe	No sabe	Verdad	No sabe	Cuando ya se es sexualmente activo	No sabe	No sabe	En todas las visitas odontológicas	Unchecked	Unchecked
Verdad	Falso	No sabe	No sabe	Verdad	No sabe	Verdad	Verdad	No sabe	Verdad	No sabe	Verdad	No sabe	No sabe	No sabe	No sabe	No sabe	Falso	Falso	Falso	No sabe	No sabe	Si	No sabe	No sabe	No sabe	No sabe	No sabe	Verdad	Falso	No sabe	Falso	Falso	No sabe	No sabe	Falso	No sabe	No sabe	Falso	Falso	No sabe	No sabe	No sabe	No sabe	Antes de ser sexualmente activo(a)	13-17 años de edad	No sabe	No sabe	Unchecked	Unchecked
Verdad	No sabe	Verdad	No sabe	Verdad	Verdad	No sabe	No sabe	Verdad	Verdad	No sabe	No sabe	Verdad	Verdad	No sabe	No sabe	No sabe	Verdad	No sabe	Verdad	Verdad	Verdad	No	Verdad	Verdad	No sabe	No sabe	No sabe	Verdad	Falso	Verdad	Verdad	Verdad	Falso	Verdad	Falso	Verdad	No sabe	Falso	Falso	No sabe	No sabe	No sabe	No sabe	Antes de ser sexualmente activo(a)	>31 años de edad	No sabe	No sabe	Unchecked	Unchecked
Verdad	Falso	Verdad	No sabe	Falso	No sabe	Verdad	Falso	Falso	Falso	Falso	Verdad	No sabe	No sabe	Verdad	Falso	Falso	Verdad	Verdad	Verdad	Verdad	No sabe	Si	No sabe	Verdad	Verdad	Verdad	Falso	No sabe	Falso	Falso	Verdad	Falso	Falso	Falso	Falso	Verdad	No sabe	Falso	Falso	No sabe	No sabe	No sabe	Verdad	Otro	13-17 años de edad	No sabe	En todas las visitas odontológicas	Unchecked	Unchecked
Falso	Falso	Verdad	Falso	Verdad	Verdad	Verdad	Falso	Falso	Verdad	Verdad	No sabe	Falso	No sabe	Verdad	No sabe	Verdad	Verdad	Verdad	Falso	Falso	Verdad	Si	Verdad	Falso	Verdad	No sabe	No sabe	No sabe	Verdad	No sabe	Verdad	Verdad	No sabe	Verdad	Falso	No sabe	No sabe	Verdad	Falso	No sabe	Verdad	Verdad	Verdad	Antes de ser sexualmente activo(a)	9-12 años de edad	No sabe	Una vez al año	Unchecked	Unchecked
Verdad	Falso	Verdad	No sabe	Verdad	Falso	Verdad	Verdad	Verdad	Verdad	No sabe	Verdad	Falso	No sabe	No sabe	No sabe	No sabe	Verdad	Verdad	Falso	No sabe	Verdad	Si	Verdad	Verdad	Verdad	No sabe	No sabe	No sabe	Falso		Verdad	Falso	Verdad	Falso	Falso	No sabe	Verdad	Verdad	Falso	No sabe	No sabe	Verdad	Verdad	Antes de ser sexualmente activo(a)	13-17 años de edad	No sabe	No sabe	Unchecked	Unchecked
Verdad	Falso	Verdad	Verdad	Verdad	Verdad	No sabe	Falso	Falso	Verdad	Verdad	Verdad	No sabe	No sabe	No sabe	No sabe	Verdad	Verdad	Verdad	Falso	No sabe	No sabe	Si	Verdad	Falso	Verdad	No sabe	No sabe	Falso	Falso	Falso	Verdad	No sabe	No sabe	Verdad	Falso		Verdad	Verdad	Verdad	No sabe	No sabe	Falso	Verdad		9-12 años de edad	9-12 años de edad	En todas las visitas odontológicas	Unchecked	Unchecked
Verdad	Verdad	Verdad	Falso	Verdad	Verdad	No sabe	Verdad	Falso	Verdad	Verdad	Verdad	No sabe	No sabe	Verdad	Verdad	Verdad	Verdad	Verdad	No sabe	No sabe	Verdad	Si	Verdad	No sabe	Verdad	No sabe	No sabe	Verdad	Falso	No sabe	No sabe	Falso	Verdad	No sabe	Falso	Verdad	No sabe	No sabe	Falso	No sabe	No sabe	Verdad	No sabe	Antes de ser sexualmente activo(a)	9-12 años de edad	No sabe	Una vez al año	Unchecked	Unchecked
Verdad	Falso	Verdad	No sabe	Verdad	Verdad	Verdad	Falso	Falso	Verdad	Verdad	Verdad	No sabe	Verdad	No sabe	No sabe	No sabe	Verdad	Verdad	Falso		Verdad	Si	Verdad	Verdad	No sabe	No sabe	No sabe	No sabe	Falso	Verdad	Verdad	No sabe	No sabe	No sabe	No sabe	Verdad	Falso	Falso	Falso	No sabe	Verdad	Verdad	No sabe	Antes de ser sexualmente activo(a)	13-17 años de edad	No sabe	En todas las visitas odontológicas	Unchecked	Unchecked
Verdad	Falso	Falso	Falso	No sabe	No sabe	Verdad	No sabe	No sabe	Verdad	Falso	Verdad	Verdad	No sabe		Falso	No sabe	Verdad	Verdad	No sabe	Verdad	Falso	No	Verdad	Falso	No sabe	No sabe	No sabe	Falso	Falso	Verdad	Falso	Falso	No sabe	No sabe	No sabe	Verdad	No sabe	Falso	No sabe	No sabe	Verdad	Verdad	No sabe	Antes de ser sexualmente activo(a)			En todas las visitas odontológicas	Unchecked	Unchecked
Verdad	Verdad	Verdad	Falso	Verdad	Verdad	Verdad	No sabe	No sabe	Verdad	Verdad	No sabe	No sabe	No sabe	No sabe	Verdad	Falso	Verdad	Verdad	No sabe	Verdad	No sabe	Si	Verdad	Verdad	Verdad	No sabe	No sabe	Verdad	Falso	Falso	Verdad	No sabe	No sabe	No sabe	Falso	No sabe	No sabe	Falso	Falso	No sabe	Falso	No sabe	Verdad	Antes de ser sexualmente activo(a)	13-17 años de edad	No sabe	No sabe	Unchecked	Unchecked
Verdad	No sabe	No sabe	No sabe	No sabe	No sabe	No sabe	No sabe	No sabe	No sabe	No sabe	No sabe	No sabe	No sabe	No sabe	No sabe	No sabe	No sabe	No sabe	No sabe	No sabe	No sabe	No	No sabe	No sabe	No sabe	No sabe	No sabe	No sabe	No sabe	No sabe	No sabe	No sabe	No sabe	No sabe	No sabe	No sabe	No sabe	No sabe	No sabe	No sabe	No sabe	No sabe	No sabe	No sabe	No sabe	No sabe	No sabe	Unchecked	Unchecked
Verdad	Verdad	Verdad	No sabe	No sabe	No sabe	Verdad	Verdad	Falso	Verdad	No sabe	Verdad	No sabe	No sabe	No sabe	No sabe	No sabe	Verdad	Verdad	Verdad	Verdad	Verdad	Si	Verdad	Verdad	No sabe	No sabe	No sabe	Verdad	Falso	Verdad	Verdad	No sabe	No sabe	No sabe	No sabe	No sabe	Falso	No sabe	No sabe	No sabe	No sabe	Verdad	No sabe	Antes de ser sexualmente activo(a)	9-12 años de edad	9-12 años de edad	En todas las visitas odontológicas	Unchecked	Checked
Verdad	Falso	No sabe	No sabe	Verdad	No sabe	No sabe	No sabe	No sabe	No sabe	No sabe	Verdad	No sabe	No sabe	No sabe	No sabe	No sabe	Verdad	Verdad	No sabe	Verdad	No sabe	Si	No sabe	No sabe	Verdad	No sabe	No sabe	Verdad	No sabe	No sabe	Falso	Falso	No sabe	No sabe	No sabe	No sabe	No sabe	No sabe	Verdad	No sabe	No sabe	No sabe	No sabe	No sabe	No sabe	No sabe	En todas las visitas odontológicas	Unchecked	Unchecked
Verdad	Verdad	Verdad	Falso	Falso	Verdad	Verdad	Falso	Falso	Falso	No sabe	Falso	Verdad	No sabe	No sabe	No sabe	No sabe	Verdad	Verdad	Verdad	Falso	Verdad	Si	Verdad	Falso	No sabe	No sabe	No sabe	No sabe	Falso	Falso	No sabe	No sabe	No sabe	No sabe	No sabe	Verdad	Falso	Falso	Falso	Falso	Verdad	Verdad	No sabe	Antes de ser sexualmente activo(a)	13-17 años de edad	13-17 años de edad	En todas las visitas odontológicas	Unchecked	Checked
Verdad	Verdad		Falso	Verdad	Verdad	Falso	Falso	Falso	Verdad	Falso	Verdad		No sabe	Verdad	Falso		Verdad	Verdad	Falso	Falso	No sabe	Si	Verdad	Falso	Verdad	No sabe	Falso	Verdad	Falso	Falso	Falso	Falso	Falso	Falso	Falso	Verdad	Falso	Falso	Verdad	Falso	No sabe	Verdad	No sabe	Antes de ser sexualmente activo(a)	9-12 años de edad	9-12 años de edad	Una vez al año	Unchecked	Unchecked
Verdad	No sabe	Verdad	Falso	Verdad	Verdad	No sabe	Falso	Falso	No sabe	Verdad	Verdad	No sabe	Verdad	No sabe	No sabe	No sabe	Verdad	Verdad	No sabe	No sabe	No sabe	Si	No sabe	No sabe	No sabe	No sabe	No sabe	No sabe	Falso	Falso	No sabe	No sabe	No sabe	No sabe	Falso	No sabe	Falso	Falso	Falso	Falso	No sabe	Falso	No sabe	Antes de ser sexualmente activo(a)	No sabe	No sabe	En todas las visitas odontológicas	Unchecked	Unchecked
Verdad	Verdad	Verdad	No sabe	Verdad	No sabe	No sabe	No sabe	No sabe	Verdad	No sabe	No sabe	No sabe	No sabe	No sabe	No sabe	No sabe	Verdad	Verdad	No sabe	No sabe	Falso	No	Verdad	No sabe	No sabe	No sabe	No sabe	Verdad	Falso	Verdad	Falso	No sabe	No sabe	No sabe	Falso	No sabe	No sabe	Falso	Falso	No sabe	Verdad	Verdad	No sabe	Antes de ser sexualmente activo(a)	No sabe	No sabe	Una vez al año	Unchecked	Unchecked
Verdad	Verdad	Verdad	No sabe	Verdad	Verdad	No sabe	No sabe	Falso	No sabe	Verdad	Verdad	No sabe	No sabe	No sabe	Verdad	Verdad	Verdad	Verdad	Verdad	No sabe	Verdad	Si	Verdad	Verdad	Verdad	No sabe	No sabe	No sabe	Falso	Falso	Verdad	Verdad	Verdad	Falso	No sabe	No sabe	No sabe	Verdad	Falso	No sabe	No sabe	Verdad	Verdad	Antes de ser sexualmente activo(a)	9-12 años de edad	No sabe	En todas las visitas odontológicas	Unchecked	Unchecked
Verdad	Verdad	Verdad	Falso	Verdad	Verdad	Verdad	Verdad	No sabe	Verdad	No sabe	Verdad	Falso		Falso	Falso	Verdad	Falso	No sabe	Falso	Verdad	Verdad	No	Verdad	Verdad	Verdad	Verdad	Falso	Falso	Falso	Falso	Verdad	Verdad	Falso	Verdad	Verdad	Falso	Falso	Falso	Falso	Falso	Verdad	Verdad	Verdad	Cuando ya se es sexualmente activo	18-30 años de edad	18-30 años de edad	En todas las visitas odontológicas	Unchecked	Unchecked
Verdad	Falso	Falso	Falso	Verdad	Verdad	Verdad	No sabe	Verdad	No sabe	No sabe	No sabe	No sabe	Verdad	Verdad	No sabe	No sabe	Falso	Verdad	Falso	Verdad	Verdad	Si	Verdad	Falso	No sabe	No sabe	Falso	Verdad	Falso	Verdad	Verdad	No sabe	Falso	No sabe	Falso	Verdad	Falso	Falso	Verdad	Falso	Verdad	Verdad	Verdad	Antes de ser sexualmente activo(a)	13-17 años de edad	No sabe	En todas las visitas odontológicas	Unchecked	Unchecked
Verdad	Falso		Verdad	Verdad	Verdad	No sabe	No sabe	Verdad	Verdad	No sabe	Verdad	No sabe	Verdad	No sabe	No sabe	No sabe	Verdad	Verdad	Falso	No sabe	No sabe	Si	Verdad	No sabe	No sabe	No sabe	No sabe	No sabe	Falso	Verdad	Verdad	No sabe	No sabe	No sabe	No sabe	Verdad	Falso	Falso	Falso	Falso	No sabe	Verdad	No sabe	No sabe	13-17 años de edad	No sabe	Una vez al año	Unchecked	Unchecked
Verdad		Verdad	Falso	Verdad	Verdad	Verdad	No sabe	No sabe	Verdad	Verdad		No sabe	No sabe	No sabe	Verdad	Verdad	Verdad	Verdad	Verdad	No sabe	Verdad	Si	No sabe	No sabe	Verdad		Verdad	No sabe	Falso	Verdad	Verdad	Verdad		No sabe	Verdad	Verdad	No sabe	Falso	Falso	No sabe	No sabe	Verdad	Verdad	Antes de ser sexualmente activo(a)	13-17 años de edad	No sabe	En todas las visitas odontológicas	Checked	Unchecked
																																																Unchecked	Unchecked
Verdad	Verdad	Verdad	Verdad	No sabe	No sabe	No sabe	No sabe	No sabe	Verdad		Verdad	No sabe	Falso		Verdad	Falso	Verdad	No sabe	No sabe	No sabe	No sabe	No	Verdad	No sabe	No sabe	No sabe	No sabe	No sabe	No sabe	No sabe	No sabe	No sabe	No sabe	No sabe	No sabe	No sabe	No sabe	No sabe	Verdad	Verdad	No sabe	No sabe	No sabe	Antes de ser sexualmente activo(a)	No sabe	No sabe	No sabe	Unchecked	Unchecked
Verdad	Falso	Verdad	No sabe	No sabe	Verdad	Verdad	Verdad	Falso	No sabe	No sabe	Verdad	No sabe	No sabe	Verdad	No sabe	No sabe	No sabe	Verdad	Falso	No sabe	No sabe	Si	Verdad	No sabe	No sabe	No sabe	No sabe	Verdad	Falso	Falso	Falso	Falso	Falso	Verdad	Falso	Verdad	No sabe	Falso	No sabe	Verdad	Verdad	Verdad	No sabe	Antes de ser sexualmente activo(a)	13-17 años de edad	13-17 años de edad	En todas las visitas odontológicas	Unchecked	Unchecked
Verdad	Verdad	Verdad	No sabe	Verdad	Falso	Verdad	Falso	Falso	Verdad	Verdad	Verdad	No sabe	No sabe	Falso	Verdad	Falso	Verdad	Verdad	Falso	Falso	Verdad	Si	Verdad	Falso	Verdad	No sabe	Verdad	Verdad	Falso	Falso	Falso	Falso	Falso	Verdad	Falso	No sabe	Verdad	Falso	Falso	No sabe	No sabe	Verdad	Falso		9-12 años de edad	No sabe	En todas las visitas odontológicas	Unchecked	Unchecked
Verdad	Falso	Verdad	Falso	Verdad	Verdad	No sabe	Verdad	Falso	Verdad	Falso	Verdad	No sabe	No sabe	No sabe	No sabe	No sabe	Verdad	Verdad	No sabe	No sabe	No sabe	Si	Verdad	No sabe	No sabe	No sabe		No sabe	Falso	Verdad	Verdad	Falso	No sabe	No sabe	No sabe	Verdad	Falso	Falso	Falso	No sabe	No sabe	Verdad	No sabe	Antes de ser sexualmente activo(a)	13-17 años de edad	9-12 años de edad	En todas las visitas odontológicas	Unchecked	Unchecked
No sabe	Verdad	Falso	Verdad	No sabe	Falso	No sabe	Verdad	Verdad	Verdad	Verdad	No sabe	Falso	No sabe	No sabe	No sabe	No sabe	Verdad	Verdad	Verdad	Falso		No	No sabe	Verdad	Verdad	Falso	Verdad	No sabe	No sabe	Falso	Verdad	Falso	Verdad	Falso	No sabe	No sabe	Verdad	No sabe	Falso	Falso	No sabe	Falso	No sabe		No sabe	No sabe	Una vez al año	Unchecked	Unchecked
Verdad	Falso	Verdad	No sabe	Verdad	Verdad	Verdad	Verdad	Verdad	Verdad	Verdad	Verdad	No sabe	No sabe	Verdad	No sabe	No sabe	Verdad	Verdad	No sabe	Verdad	Verdad	No	Verdad	No sabe	Verdad	Verdad	No sabe	Verdad	Falso	Falso	Falso	Falso	No sabe	Verdad	Falso	No sabe	No sabe	Verdad	Falso	No sabe	Verdad	Verdad	No sabe	Antes de ser sexualmente activo(a)	9-12 años de edad	9-12 años de edad	En todas las visitas odontológicas	Unchecked	Unchecked
Verdad	Falso	Verdad	No sabe	No sabe	Verdad	Verdad	No sabe	No sabe	No sabe	No sabe	No sabe	No sabe	No sabe	No sabe	No sabe	No sabe	Verdad	Verdad	No sabe	No sabe	No sabe	Si	Verdad	No sabe	No sabe	No sabe	No sabe	No sabe	Falso	Verdad	Verdad	No sabe	No sabe	No sabe	No sabe	No sabe	No sabe	Falso	Verdad	No sabe	No sabe	No sabe	No sabe	Cuando ya se es sexualmente activo	No sabe	No sabe	Una vez cada tres años	Unchecked	Unchecked
Verdad	Verdad	Verdad	No sabe	Verdad	No sabe	No sabe	No sabe	No sabe	No sabe	No sabe	Falso	Verdad	No sabe	Verdad	No sabe	No sabe	Verdad	Verdad	Falso	Verdad	Verdad	No	No sabe	No sabe	No sabe	No sabe	No sabe	No sabe	Falso	Falso	No sabe	No sabe	No sabe	No sabe	No sabe	No sabe	No sabe	Falso	Falso	No sabe	Verdad	No sabe	No sabe					Unchecked	Unchecked
Falso	Falso	Verdad	Falso	Verdad	Verdad	No sabe	No sabe	No sabe	Verdad	Verdad	Verdad	No sabe	Verdad	No sabe	No sabe	No sabe	Verdad	Verdad	No sabe	Verdad	Verdad	No	Verdad	Falso	Verdad	No sabe	No sabe	No sabe	Falso	Falso	Verdad	No sabe	No sabe	No sabe	No sabe	No sabe	No sabe	Falso	Falso	No sabe	Verdad	Verdad	No sabe	Antes de ser sexualmente activo(a)	13-17 años de edad	No sabe	No sabe	Unchecked	Unchecked
Verdad	Verdad	Verdad	Falso	Verdad	Verdad	No sabe	Verdad	No sabe	Verdad	No sabe	No sabe	No sabe	No sabe	No sabe	No sabe	No sabe	Verdad	Verdad	No sabe	No sabe	Verdad	No		Falso	No sabe	No sabe	No sabe	Falso	Falso	Falso	Verdad	No sabe	No sabe	Verdad	No sabe	No sabe	No sabe	No sabe	Verdad	No sabe	Verdad	Verdad	No sabe	Antes de ser sexualmente activo(a)	13-17 años de edad	No sabe	Una vez al año	Unchecked	Unchecked
Falso	Verdad	Verdad	Falso	Verdad	Verdad	Verdad	Falso	Falso	Verdad	Verdad	Verdad		No sabe	No sabe	No sabe		No sabe	Verdad	Verdad	No sabe	No sabe	Si	Verdad	Falso	Verdad	Verdad	No sabe		Falso	Falso	Verdad	Verdad	Falso	Verdad	Falso	Falso	Falso	Falso	Falso	No sabe	Verdad	No sabe	Verdad	Antes de ser sexualmente activo(a)	13-17 años de edad	13-17 años de edad	Una vez al año	Unchecked	Unchecked
[truncated: 144 more columns]
